# Supplementary material for: Proteome Analysis of PC12 Cells Reveals Alterations in Translation Regulation and Actin Signaling Induced by Clozapine
Source: Neurochem Res. 2021 May 23;46(8):2097–111. doi: 10.1007/s11064-021-03348-4 (PMC8254727; doi:10.1007/s11064-021-03348-4)
Supplement: Supplementary file 2 — Supplementary file2 (XLSX 106 kb) [file 11064_2021_3348_MOESM2_ESM.xlsx]

## Sheet: INFO
Supplementary Information 2
Proteome analysis of PC12 cells reveals alterations in translation regulation and actin signaling induced by clozapine
	Neurochemical Research
Urszula Jankowska1, Bozena Skupien-Rabian1, Bianka Swiderska2, Gabriela Prus3, Marta Dziedzicka-Wasylewska3, Sylwia Kedracka-Krok3
1 Malopolska Centre of Biotechnology, Jagiellonian University, Krakow, Poland
2 Mass Spectrometry Laboratory, Institute of Biochemistry and Biophysics Polish Academy of Sciences
3 Department of Physical Biochemistry, Faculty of Biochemistry, Biophysics and Biotechnology, Jagiellonian University, Krakow, Poland
Correspondence: urszula.jankowska@uj.edu.pl
Differential proteins identified with iTRAQ and DIGE methods.
*	p-value ≤0.05 and >0.01	Fold-change ≥ 1.17 or ≤-1.17
**	p-value ≤0.01	Fold-change ≥ 1.17 or ≤-1.17
Comparisons:
CLO12: clozapine 12 h vs control 12 h
CLO24: clozapine 24 h vs control 24 h
RIS12: risperidone 12 h vs control 12 h
RIS24: risperidone 24 h vs control 24 h
HAL12: haloperidol 12 h vs control 12 h
HAL24: haloperidol 24 h vs control 24 h

## Sheet: Differntial Proteins
Method				CLO12				CLO24				RIS12				RIS 24				HAL12				HAL24
(for DIGE spot no.)	UniProt KB ID	Protein Name	Gene Name	Fold-change	p (t-test)			Fold-change	p (t-test)			Fold-change	p (t-test)			Fold-change	p (t-test)			Fold-change	p (t-test)			Fold-change	p (t-test)
iTRAQ	1433G_MOUSE	14-3-3 protein gamma [Cleaved into: 14-3-3 protein gamma, N-terminally processed]	YWHAG																					1.24	0		**
iTRAQ	1433T_MOUSE	14-3-3 protein theta (14-3-3 protein tau)	YWHAQ	1.25	0.02	*
iTRAQ	1433Z_MOUSE	14-3-3 protein zeta/delta (Protein kinase C inhibitor protein 1) (KCIP-1) (SEZ-2)	YWHAZ	1.24	0.05	*
iTRAQ	2A5A_MOUSE	Serine/threonine-protein phosphatase 2A 56 kDa regulatory subunit alpha isoform (PP2A B subunit isoform B'-alpha) (PP2A B subunit isoform B56-alpha) (PP2A B subunit isoform PR61-alpha) (PR61alpha) (PP2A B subunit isoform R5-alpha)	PPP2R5A	-1.23	0.05	*
iTRAQ	2A5G_MOUSE	Serine/threonine-protein phosphatase 2A 56 kDa regulatory subunit gamma isoform (PP2A B subunit isoform B'-alpha-3) (PP2A B subunit isoform B'-gamma) (PP2A B subunit isoform B56-gamma) (PP2A B subunit isoform PR61-gamma) (PP2A B subunit isoform R5-gamma)	Ppp2r5c													-1.21	0.01		**
iTRAQ	5NTC_MOUSE	Cytosolic purine 5'-nucleotidase (EC 3.1.3.5) (Cytosolic 5'-nucleotidase II)	NT5C2	1.22	0.02	*
iTRAQ	6PGL_RAT	6-phosphogluconolactonase (6PGL) (EC 3.1.1.31)	PGLS																					1.18	0.03	*
iTRAQ	A0A0G2K2R5_RAT	Protein Efemp2	EFEMP2																					-1.67	0.01		**
iTRAQ	AAAS_MOUSE	Aladin (Adracalin)	AAAS									-1.24	0.02	*
iTRAQ	AAKB1_MOUSE	5'-AMP-activated protein kinase subunit beta-1 (AMPK subunit beta-1) (AMPKb)	PRKAB1	1.79	0.05	*
iTRAQ	AATC_RAT	Aspartate aminotransferase, cytoplasmic (cAspAT) (EC 2.6.1.1) (EC 2.6.1.3) (Cysteine aminotransferase, cytoplasmic) (Cysteine transaminase, cytoplasmic) (cCAT) (Glutamate oxaloacetate transaminase 1) (Transaminase A)	GOT1									-1.17	0		**
iTRAQ	ABHGA_RAT	Abhydrolase domain-containing protein 16A (EC 3.-.-.-) (HLA-B-associated transcript 5)	ABHD16A																					1.43	0.03	*
iTRAQ	ACADM_RAT	Medium-chain specific acyl-CoA dehydrogenase, mitochondrial (MCAD) (EC 1.3.8.7)	ACADM																					1.26	0.02	*
iTRAQ	ACADV_RAT	Very long-chain specific acyl-CoA dehydrogenase, mitochondrial (VLCAD) (EC 1.3.8.9)	ACADVL																					1.17	0.05	*
iTRAQ	ACOT2_RAT	Acyl-coenzyme A thioesterase 2, mitochondrial (Acyl-CoA thioesterase 2) (EC 3.1.2.2) (ARTISt/p43) (Acyl coenzyme A thioester hydrolase) (MTE-I) (Very-long-chain acyl-CoA thioesterase)	ACOT2									-1.19	0.02	*
5768	ACTG_MOUSE	Actin, cytoplasmic 2 (Gamma-actin) [Cleaved into: Actin, cytoplasmic 2, N-terminally processed]	ACTG1					-1.2	0.04	*														-1.71	0		**
2255	ACTG_MOUSE	Actin, cytoplasmic 2 (Gamma-actin) [Cleaved into: Actin, cytoplasmic 2, N-terminally processed]	ACTG1	-1.2	0.02	*
iTRAQ	ADDA_RAT	Alpha-adducin (Erythrocyte adducin subunit alpha)	ADD1																					1.22	0		**
iTRAQ	ADHX_RAT	Alcohol dehydrogenase class-3 (EC 1.1.1.1) (Alcohol dehydrogenase 2) (Alcohol dehydrogenase 5) (Alcohol dehydrogenase B2) (ADH-B2) (Alcohol dehydrogenase class-III) (Glutathione-dependent formaldehyde dehydrogenase) (FALDH) (FDH) (GSH-FDH) (EC 1.1.1.-) (S-(hydroxymethyl)glutathione dehydrogenase) (EC 1.1.1.284)	ADH5	1.19	0.01		**					1.23	0.03	*
iTRAQ	AGAP1_MOUSE	Arf-GAP with GTPase, ANK repeat and PH domain-containing protein 1 (AGAP-1) (Centaurin-gamma-2) (Cnt-g2)	AGAP1									-1.23	0		**									1.34	0		**
iTRAQ	AGO2_MOUSE	Protein argonaute-2 (Argonaute2) (mAgo2) (EC 3.1.26.n2) (Argonaute RISC catalytic component 2) (Eukaryotic translation initiation factor 2C 2) (eIF-2C 2) (eIF2C 2) (Piwi/argonaute family protein meIF2C2) (Protein slicer)	AGO2													-1.18	0.02	*						-1.38	0.01		**
iTRAQ	AIDA_MOUSE	Axin interactor, dorsalization-associated protein (Axin interaction partner and dorsalization antagonist)	AIDA					-1.24	0.01		**													1.21	0.01		**
1840	AL9A1_RAT	4-trimethylaminobutyraldehyde dehydrogenase (TMABADH) (EC 1.2.1.47) (Aldehyde dehydrogenase family 9 member A1) (EC 1.2.1.3)	ALDH9A1													1.25	0.04	*
2790	ALDR_RAT	Aldose reductase (AR) (EC 1.1.1.21) (Aldehyde reductase)	AKR1B1																	-1.26	0.03	*
iTRAQ	AN13A_MOUSE	Ankyrin repeat domain-containing protein 13A	ANKRD13A													1.32	0.02	*
iTRAQ	AN32A_RAT	Acidic leucine-rich nuclear phosphoprotein 32 family member A (Leucine-rich acidic nuclear protein) (LANP)	Anp32a	1.25	0.03	*
iTRAQ	ANLN_MOUSE	Actin-binding protein anillin	ANLN	1.23	0.04	*		-1.19	0		**
iTRAQ	ANM3_RAT	Protein arginine N-methyltransferase 3 (EC 2.1.1.-) (Heterogeneous nuclear ribonucleoprotein methyltransferase-like protein 3)	PRMT3																					1.24	0.01		**
iTRAQ	ANXA1_RAT	Annexin A1 (Annexin I) (Annexin-1) (Calpactin II) (Calpactin-2) (Chromobindin-9) (Lipocortin I) (Phospholipase A2 inhibitory protein) (p35)	ANXA1	1.17	0.03	*
iTRAQ	AQR_MOUSE	Intron-binding protein aquarius	AQR																	-1.23	0.01		**
iTRAQ	ARC1A_MOUSE	Actin-related protein 2/3 complex subunit 1A (SOP2-like protein) (Sid 329)	ARPC1A	1.32	0.03	*														1.33	0.04	*
iTRAQ	ARFG2_RAT	ADP-ribosylation factor GTPase-activating protein 2 (ARF GAP 2) (GTPase-activating protein ZNF289) (Zinc finger protein 289)	ARFGAP2	1.17	0.03	*
iTRAQ	ARGI2_RAT	Arginase-2, mitochondrial (EC 3.5.3.1) (Kidney-type arginase) (Non-hepatic arginase) (Type II arginase)	ARG2													1.27	0.03	*
iTRAQ	ARHG2_RAT	Rho guanine nucleotide exchange factor 2 (Guanine nucleotide exchange factor H1) (GEF-H1)	ARHGEF2													1.19	0.05	*
iTRAQ	ARI1_MOUSE	E3 ubiquitin-protein ligase ARIH1 (EC 6.3.2.-) (Protein ariadne-1 homolog) (ARI-1) (UbcH7-binding protein) (UbcM4-interacting protein 77) (Ubiquitin-conjugating enzyme E2-binding protein 1)	ARIH1																	1.21	0.02	*
iTRAQ	ARMC8_MOUSE	Armadillo repeat-containing protein 8	ARMC8									-1.17	0.04	*
4584	ARPC4_MOUSE	Actin-related protein 2/3 complex subunit 4 (Arp2/3 complex 20 kDa subunit) (p20-ARC)	ARPC4													-1.53	0		**					-1.38	0.03	*
iTRAQ	ARPIN_MOUSE	Arpin (Arp2/3 inhibition protein)	ARPIN/C15orf38-AP3S2													1.18	0.04	*						1.24	0.01		**
iTRAQ	ASAH1_RAT	Acid ceramidase (AC) (ACDase) (Acid CDase) (EC 3.5.1.23) (Acylsphingosine deacylase) (N-acylsphingosine amidohydrolase)	ASAH1	-1.2	0		**
iTRAQ	ASCC3_RAT	Activating signal cointegrator 1 complex subunit 3 (EC 3.6.4.12)	ASCC3																	-1.2	0		**
iTRAQ	AT11C_MOUSE	Phospholipid-transporting ATPase 11C (EC 3.6.3.1) (ATPase class VI type 11C) (P4-ATPase flippase complex alpha subunit ATP11C)	ATP11C									-1.32	0.03	*
iTRAQ	AT1B3_RAT	Sodium/potassium-transporting ATPase subunit beta-3 (Sodium/potassium-dependent ATPase subunit beta-3) (ATPB-3) (CD antigen CD298)	ATP1B3	1.22	0.02	*
iTRAQ	BAG2_MOUSE	BAG family molecular chaperone regulator 2 (BAG-2) (Bcl-2-associated athanogene 2)	BAG2																					1.22	0.01		**
iTRAQ	BCAT2_RAT	Branched-chain-amino-acid aminotransferase, mitochondrial (BCAT(m)) (EC 2.6.1.42)	BCAT2									-1.49	0.03	*
iTRAQ	BGAL_MOUSE	Beta-galactosidase (EC 3.2.1.23) (Acid beta-galactosidase) (Lactase)	GLB1																	-1.21	0		**
3996	BLVRB_MOUSE	Flavin reductase (NADPH) (FR) (EC 1.5.1.30) (Biliverdin reductase B) (BVR-B) (EC 1.3.1.24) (Biliverdin-IX beta-reductase) (NADPH-dependent diaphorase) (NADPH-flavin reductase) (FLR)	BLVRB																	-1.19	0.01		**
iTRAQ	BOLA2_MOUSE	BolA-like protein 2	Bola2					1.2	0.03	*
iTRAQ	BYST_RAT	Bystin	BYSL																					1.27	0.04	*
iTRAQ	C102A_MOUSE	Coiled-coil domain-containing protein 102A	CCDC102A	-1.25	0.02	*						-1.42	0.02	*						-1.36	0.04	*
iTRAQ	CACO1_RAT	Calcium-binding and coiled-coil domain-containing protein 1	CALCOCO1																					1.19	0.01		**
iTRAQ	CADH3_MOUSE	Cadherin-3 (Placental cadherin) (P-cadherin)	CDH3													-1.23	0.03	*
iTRAQ	CADM1_MOUSE	Cell adhesion molecule 1 (Immunoglobulin superfamily member 4) (IgSF4) (Nectin-like protein 2) (NECL-2) (Spermatogenic immunoglobulin superfamily) (SgIgSF) (Synaptic cell adhesion molecule) (SynCAM) (Tumor suppressor in lung cancer 1) (TSLC-1)	CADM1																					-1.45	0		**
iTRAQ	CAF1B_MOUSE	Chromatin assembly factor 1 subunit B (CAF-1 subunit B) (Chromatin assembly factor I p60 subunit) (CAF-I 60 kDa subunit) (CAF-I p60)	CHAF1B																					1.37	0.03	*
iTRAQ	CAH3_RAT	Carbonic anhydrase 3 (EC 4.2.1.1) (Carbonate dehydratase III) (Carbonic anhydrase III) (CA-III)	CA3	1.39	0.02	*						1.46	0		**									1.54	0		**
iTRAQ	CALX_RAT	Calnexin	CANX													-1.18	0		**
iTRAQ	CAN2_RAT	Calpain-2 catalytic subunit (EC 3.4.22.53) (Calcium-activated neutral proteinase 2) (CANP 2) (Calpain M-type) (Calpain-2 large subunit) (Millimolar-calpain) (M-calpain)	CAPN2	1.17	0.02	*
iTRAQ	CANB1_MOUSE	Calcineurin subunit B type 1 (Protein phosphatase 2B regulatory subunit 1) (Protein phosphatase 3 regulatory subunit B alpha isoform 1)	PPP3R1	1.25	0.03	*
iTRAQ	CAPG_RAT	Macrophage-capping protein (Actin regulatory protein CAP-G)	CAPG																	-1.26	0.01		**
2396	CATD_RAT	Cathepsin D (EC 3.4.23.5) [Cleaved into: Cathepsin D 12 kDa light chain; Cathepsin D 9 kDa light chain; Cathepsin D 34 kDa heavy chain; Cathepsin D 30 kDa heavy chain]	CTSD	-1.27	0.01		**	-1.29	0.03	*
iTRAQ	CATF_MOUSE	Cathepsin F (EC 3.4.22.41)	CTSF													1.22	0.04	*						1.36	0.03	*
iTRAQ	CBR3_MOUSE	Carbonyl reductase [NADPH] 3 (EC 1.1.1.184) (NADPH-dependent carbonyl reductase 3)	CBR3									-1.26	0.02	*						-1.24	0.04	*
iTRAQ	CBX1_MOUSE	Chromobox protein homolog 1 (Heterochromatin protein 1 homolog beta) (HP1 beta) (Heterochromatin protein p25) (M31) (Modifier 1 protein)	CBX1																	-1.23	0.02	*
iTRAQ	CCD91_RAT	Coiled-coil domain-containing protein 91 (GGA-binding partner)	CCDC91																					1.19	0.01		**
iTRAQ	CCD93_RAT	Coiled-coil domain-containing protein 93	CCDC93																	-1.2	0.04	*
iTRAQ	CCDC6_MOUSE	Coiled-coil domain-containing protein 6	CCDC6	-1.19	0.04	*						-1.2	0.01		**					-1.25	0		**
3068	CCND1_MOUSE	G1/S-specific cyclin-D1	CCND1									1.34	0.01		**					1.32	0.02	*
iTRAQ	CDAN1_MOUSE	Codanin-1	CDAN1																					2.41	0.02	*
3278	CDK4_MOUSE	Cyclin-dependent kinase 4 (EC 2.7.11.22) (CRK3) (Cell division protein kinase 4) (PSK-J3)	CDK4																					1.21	0.05	*
iTRAQ	CE170_MOUSE	Centrosomal protein of 170 kDa (Cep170)	CEP170									-1.36	0.01		**					-1.26	0.05	*
iTRAQ	CH10_RAT	10 kDa heat shock protein, mitochondrial (Hsp10) (10 kDa chaperonin) (Chaperonin 10) (CPN10)	HSPE1																					1.17	0.02	*
iTRAQ	CHP1_MOUSE	Calcineurin B homologous protein 1 (Calcineurin B-like protein) (Calcium-binding protein CHP) (Calcium-binding protein p22) (EF-hand calcium-binding domain-containing protein p22) (Sid 470) (p24)	CHP1																	-1.23	0		**
iTRAQ	CIP4_RAT	Cdc42-interacting protein 4 (Salt tolerant protein) (Thyroid receptor-interacting protein 10) (TR-interacting protein 10) (TRIP-10)	TRIP10									-1.26	0.01		**					-1.28	0.02	*
iTRAQ	CISD2_MOUSE	CDGSH iron-sulfur domain-containing protein 2 (MitoNEET-related 1 protein) (Miner1) (Nervous system overexpressed protein 70)	CISD2	1.43	0.04	*		1.17	0.01		**					1.24	0.02	*
iTRAQ	CKAP2_MOUSE	Cytoskeleton-associated protein 2	CKAP2																					1.22	0.02	*
3564	CLIC1_RAT	Chloride intracellular channel protein 1	CLIC1																	-1.38	0.03	*
iTRAQ	CLIC4_MOUSE	Chloride intracellular channel protein 4 (mc3s5/mtCLIC)	CLIC4																					-1.25	0.05	*
iTRAQ	CLUS_RAT	Clusterin (Dimeric acid glycoprotein) (DAG) (Sulfated glycoprotein 2) (SGP-2) (Testosterone repressed prostate message 2) (TRPM-2) [Cleaved into: Clusterin beta chain; Clusterin alpha chain]	CLU	-1.26	0.05	*
iTRAQ	CNOT7_MOUSE	CCR4-NOT transcription complex subunit 7 (EC 3.1.13.4) (CCR4-associated factor 1) (CAF-1)	CNOT7																					1.22	0.02	*
iTRAQ	CO3A1_RAT	Collagen alpha-1(III) chain	COL3A1																					1.19	0		**
iTRAQ	CO4B_MOUSE	Complement C4-B [Cleaved into: Complement C4 beta chain; Complement C4 alpha chain; C4a anaphylatoxin; Complement C4 gamma chain]	C4A/C4B	1.24	0.03	*
4903	COF1_RAT	Cofilin-1 (Cofilin, non-muscle isoform)	CFL1									-1.44	0.03	*						-1.45	0.01		**
4797	COF1_RAT	Cofilin-1 (Cofilin, non-muscle isoform)	CFL1									-1.25	0.05	*						-1.5	0		**
iTRAQ	COF1_RAT	Cofilin-1 (Cofilin, non-muscle isoform)	CFL1	1.21	0.02	*
iTRAQ	COMD8_MOUSE	COMM domain-containing protein 8	COMMD8									-1.44	0		**					-1.51	0		**
iTRAQ	COR1C_MOUSE	Coronin-1C (Coronin-3)	CORO1C																					-1.18	0.04	*
iTRAQ	COX17_MOUSE	Cytochrome c oxidase copper chaperone	COX17													-1.23	0.03	*
iTRAQ	CP062_RAT	UPF0505 protein C16orf62 homolog	C16orf62	1.27	0.01		**
iTRAQ	CPSF1_MOUSE	Cleavage and polyadenylation specificity factor subunit 1 (Cleavage and polyadenylation specificity factor 160 kDa subunit) (CPSF 160 kDa subunit)	CPSF1									-1.22	0.01		**
iTRAQ	CPSF2_MOUSE	Cleavage and polyadenylation specificity factor subunit 2 (Cleavage and polyadenylation specificity factor 100 kDa subunit) (CPSF 100 kDa subunit)	CPSF2																	-1.27	0		**
iTRAQ	CPSF3_MOUSE	Cleavage and polyadenylation specificity factor subunit 3 (EC 3.1.27.-) (Cleavage and polyadenylation specificity factor 73 kDa subunit) (CPSF 73 kDa subunit) (mRNA 3'-end-processing endonuclease CPSF-73)	CPSF3	1.53	0.01		**
iTRAQ	CPSF5_MOUSE	Cleavage and polyadenylation specificity factor subunit 5 (Nucleoside diphosphate-linked moiety X motif 21) (Nudix motif 21)	NUDT21																	-1.17	0.02	*
iTRAQ	CPSF7_MOUSE	Cleavage and polyadenylation specificity factor subunit 7	CPSF7																					1.2	0.04	*
iTRAQ	CPT1A_RAT	Carnitine O-palmitoyltransferase 1, liver isoform (CPT1-L) (EC 2.3.1.21) (Carnitine O-palmitoyltransferase I, liver isoform) (CPT I) (CPTI-L) (Carnitine palmitoyltransferase 1A)	CPT1A																	1.24	0.04	*
iTRAQ	CS025_RAT	UPF0449 protein C19orf25 homolog	C19orf25									-1.32	0.05	*						-1.23	0.04	*
iTRAQ	CSN3_MOUSE	COP9 signalosome complex subunit 3 (SGN3) (Signalosome subunit 3) (JAB1-containing signalosome subunit 3)	COPS3													-1.23	0.05	*						-1.42	0		**
iTRAQ	CSN5_MOUSE	COP9 signalosome complex subunit 5 (SGN5) (Signalosome subunit 5) (EC 3.4.-.-) (Jun activation domain-binding protein 1) (Kip1 C-terminus-interacting protein 2)	COPS5																	-1.19	0.02	*
6067	CSN6_MOUSE	COP9 signalosome complex subunit 6 (SGN6) (Signalosome subunit 6) (JAB1-containing signalosome subunit 6)	COPS6																	-1.22	0.01		**
iTRAQ	CSRP1_RAT	Cysteine and glycine-rich protein 1 (Cysteine-rich protein 1) (CRP) (CRP1)	CSRP1	1.35	0.03	*						1.34	0.04	*
iTRAQ	CTSL2_MOUSE	CTD small phosphatase-like protein 2 (CTDSP-like 2) (EC 3.1.3.-)	CTDSPL2					1.17	0.03	*
iTRAQ	CUL3_MOUSE	Cullin-3 (CUL-3)	CUL3																	-1.23	0		**
iTRAQ	CXXC1_MOUSE	CXXC-type zinc finger protein 1 (CpG-binding protein) (PHD finger and CXXC domain-containing protein 1)	CXXC1																					-3.97	0.04	*
iTRAQ	CY1_MOUSE	Cytochrome c1, heme protein, mitochondrial (Complex III subunit 4) (Complex III subunit IV) (Cytochrome b-c1 complex subunit 4) (Ubiquinol-cytochrome-c reductase complex cytochrome c1 subunit) (Cytochrome c-1)	CYC1																	-1.56	0.03	*
iTRAQ	CYB5_RAT	Cytochrome b5	CYB5A																	-1.21	0.04	*
iTRAQ	CYB5B_RAT	Cytochrome b5 type B (Cytochrome b5 outer mitochondrial membrane isoform)	CYB5B																					1.2	0.04	*
iTRAQ	CYBP_RAT	Calcyclin-binding protein (CacyBP)	CACYBP	1.23	0.04	*
iTRAQ	CYTSB_MOUSE	Cytospin-B (Sperm antigen with calponin homology and coiled-coil domains 1)	SPECC1																					1.35	0.02	*
iTRAQ	D3ZXF9_RAT	Protein Mrpl12	MRPL12									-1.18	0.01		**
iTRAQ	DCPS_MOUSE	m7GpppX diphosphatase (EC 3.6.1.59) (DCS-1) (Decapping scavenger enzyme) (Hint-related 7meGMP-directed hydrolase) (Histidine triad nucleotide-binding protein 5) (Histidine triad protein member 5) (HINT-5) (Scavenger mRNA-decapping enzyme DcpS)	DCPS													1.2	0.01		**					1.2	0.01		**
iTRAQ	DDA1_MOUSE	DET1- and DDB1-associated protein 1	DDA1													-1.21	0.05	*
iTRAQ	DDRGK_MOUSE	DDRGK domain-containing protein 1 (UFM1-binding and PCI domain-containing protein 1)	DDRGK1									-1.49	0		**
iTRAQ	DDX18_MOUSE	ATP-dependent RNA helicase DDX18 (EC 3.6.4.13) (DEAD box protein 18)	DDX18																					-1.46	0.04	*
iTRAQ	DEGS1_RAT	Sphingolipid delta(4)-desaturase DES1 (EC 1.14.19.17) (Degenerative spermatocyte homolog 1) (Degenerative spermatocyte-like protein RDES)	DEGS1																					1.18	0.01		**
iTRAQ	DENR_MOUSE	Density-regulated protein (DRP)	DENR																					1.2	0.02	*
4851	DEST_RAT	Destrin (Actin-depolymerizing factor) (ADF)	Dstn/Dstnl1									-1.42	0.05	*										-1.41	0.01		**
6072	DEST_RAT	Destrin (Actin-depolymerizing factor) (ADF)	Dstn/Dstnl1																	-1.45	0.02	*
iTRAQ	DEST_RAT	Destrin (Actin-depolymerizing factor) (ADF)	Dstn/Dstnl1	1.18	0.01		**					1.18	0.01		**
iTRAQ	DHE3_RAT	Glutamate dehydrogenase 1, mitochondrial (GDH 1) (EC 1.4.1.3) (Memory-related gene 2 protein) (MRG-2)	GLUD1									1.37	0.02	*
iTRAQ	DI3L2_MOUSE	DIS3-like exonuclease 2 (EC 3.1.13.-)	DIS3L2																	-2.41	0		**
iTRAQ	DIAP3_MOUSE	Protein diaphanous homolog 3 (Diaphanous-related formin-3) (DRF3) (p134mDIA2) (mDIA2)	DIAPH3					-1.24	0.02	*
iTRAQ	DJC10_RAT	DnaJ homolog subfamily C member 10 (EC 1.8.4.-)	DNAJC10	1.21	0.03	*
iTRAQ	DNJC8_MOUSE	DnaJ homolog subfamily C member 8	DNAJC8																					1.22	0.01		**
iTRAQ	DOCK1_MOUSE	Dedicator of cytokinesis protein 1 (180 kDa protein downstream of CRK) (DOCK180)	DOCK1									-1.18	0		**
iTRAQ	DPOA2_RAT	DNA polymerase alpha subunit B (DNA polymerase alpha 70 kDa subunit) (DNA polymerase subunit II)	POLA2					-1.31	0.03	*										-1.28	0.02	*
iTRAQ	DPOE1_MOUSE	DNA polymerase epsilon catalytic subunit A (EC 2.7.7.7) (DNA polymerase II subunit A)	POLE									-1.19	0.05	*
iTRAQ	DPP2_RAT	Dipeptidyl peptidase 2 (EC 3.4.14.2) (Dipeptidyl aminopeptidase II) (Dipeptidyl peptidase 7) (Dipeptidyl peptidase II) (DPP II) (Quiescent cell proline dipeptidase)	DPP7													-1.31	0.03	*
1256	DPYL3_RAT	Dihydropyrimidinase-related protein 3 (DRP-3) (Collapsin response mediator protein 4) (CRMP-4) (TOAD-64/Ulip/CRMP) (TUC-4b)	DPYSL3																					1.88	0.05	*
iTRAQ	DUT_RAT	Deoxyuridine 5'-triphosphate nucleotidohydrolase (dUTPase) (EC 3.6.1.23) (PPAR-interacting protein 4) (PIP4) (dUTP pyrophosphatase)	DUT																	-1.17	0.01		**
iTRAQ	DYHC1_RAT	Cytoplasmic dynein 1 heavy chain 1 (Cytoplasmic dynein heavy chain 1) (Dynein heavy chain, cytosolic) (MAP 1C)	DYNC1H1									-1.24	0		**
iTRAQ	DYST_MOUSE	Dystonin (Bullous pemphigoid antigen 1) (BPA) (Dystonia musculorum protein) (Hemidesmosomal plaque protein) (Microtubule actin cross-linking factor 2)	Dst					-1.19	0.04	*		-1.26	0		**					-1.2	0		**
iTRAQ	E2AK2_RAT	Interferon-induced, double-stranded RNA-activated protein kinase (EC 2.7.11.1) (Eukaryotic translation initiation factor 2-alpha kinase 2) (eIF-2A protein kinase 2) (Interferon-inducible RNA-dependent protein kinase) (Protein kinase RNA-activated) (PKR) (Protein kinase R) (Tyrosine-protein kinase EIF2AK2) (EC 2.7.10.2)	EIF2AK2																	-1.23	0.02	*
iTRAQ	ECHM_RAT	Enoyl-CoA hydratase, mitochondrial (EC 4.2.1.17) (Enoyl-CoA hydratase 1) (Short-chain enoyl-CoA hydratase) (SCEH)	ECHS1																					1.19	0.04	*
iTRAQ	ECSIT_MOUSE	Evolutionarily conserved signaling intermediate in Toll pathway, mitochondrial (Protein SITPEC)	ECSIT																					-1.64	0.05	*
2686	EF1A1_RAT	Elongation factor 1-alpha 1 (EF-1-alpha-1) (Elongation factor Tu) (EF-Tu) (Eukaryotic elongation factor 1 A-1) (eEF1A-1)	EEF1A1									1.19	0.01		**
iTRAQ	EFGM_RAT	Elongation factor G, mitochondrial (EF-Gmt) (Elongation factor G 1, mitochondrial) (mEF-G 1) (Elongation factor G1)	GFM1									-1.17	0.03	*
iTRAQ	EFHD2_RAT	EF-hand domain-containing protein D2 (Swiprosin-1)	EFHD2													-1.18	0		**
iTRAQ	EI2BD_RAT	Translation initiation factor eIF-2B subunit delta (eIF-2B GDP-GTP exchange factor subunit delta)	EIF2B4	1.21	0.01		**
iTRAQ	EIF1_MOUSE	Eukaryotic translation initiation factor 1 (eIF1) (Protein translation factor SUI1 homolog)	Eif1													-1.2	0.03	*
iTRAQ	EIF3E_MOUSE	Eukaryotic translation initiation factor 3 subunit E (eIF3e) (Eukaryotic translation initiation factor 3 subunit 6) (MMTV integration site 6) (Mammary tumor-associated protein INT-6) (Viral integration site protein INT-6) (eIF-3 p48)	EIF3E																					-1.21	0.04	*
iTRAQ	EIF3M_MOUSE	Eukaryotic translation initiation factor 3 subunit M (eIF3m) (PCI domain-containing protein 1)	EIF3M									-1.21	0		**
iTRAQ	EMC2_RAT	ER membrane protein complex subunit 2 (Tetratricopeptide repeat protein 35) (TPR repeat protein 35)	EMC2									-1.22	0.02	*						-1.21	0		**
iTRAQ	EMC3_MOUSE	ER membrane protein complex subunit 3 (Transmembrane protein 111)	EMC3													1.19	0		**
iTRAQ	EMC4_MOUSE	ER membrane protein complex subunit 4 (Transmembrane protein 85)	EMC4																	-1.18	0		**
iTRAQ	EPHA2_MOUSE	Ephrin type-A receptor 2 (EC 2.7.10.1) (Epithelial cell kinase) (Tyrosine-protein kinase receptor ECK) (Tyrosine-protein kinase receptor MPK-5) (Tyrosine-protein kinase receptor SEK-2)	EPHA2									-1.17	0		**
iTRAQ	ERAP1_RAT	Endoplasmic reticulum aminopeptidase 1 (EC 3.4.11.-) (ARTS-1) (Adipocyte-derived leucine aminopeptidase) (A-LAP) (Aminopeptidase PILS) (Puromycin-insensitive leucyl-specific aminopeptidase) (PILS-AP)	ERAP1																	-1.2	0		**
iTRAQ	ERG1_RAT	Squalene monooxygenase (EC 1.14.14.17) (Squalene epoxidase) (SE)	SQLE									-1.25	0.04	*						-1.34	0.01		**
iTRAQ	ERLN2_RAT	Erlin-2 (Endoplasmic reticulum lipid raft-associated protein 2) (Stomatin-prohibitin-flotillin-HflC/K domain-containing protein 2) (SPFH domain-containing protein 2)	ERLIN2																	-1.22	0.04	*
iTRAQ	ESTD_RAT	S-formylglutathione hydrolase (FGH) (EC 3.1.2.12) (Esterase D)	ESD									1.43	0.02	*						1.36	0.03	*
iTRAQ	ESYT2_MOUSE	Extended synaptotagmin-2 (E-Syt2)	ESYT2													-1.17	0.01		**
iTRAQ	ETUD1_MOUSE	Elongation factor Tu GTP-binding domain-containing protein 1	EFTUD1																	-1.21	0.01		**
iTRAQ	EXOC7_RAT	Exocyst complex component 7 (Exocyst complex component Exo70) (rExo70)	Exoc7																	-1.29	0.04	*
iTRAQ	EXOS4_MOUSE	Exosome complex component RRP41 (Exosome component 4) (Ribosomal RNA-processing protein 41)	EXOSC4																					1.19	0.01		**
iTRAQ	EXOS8_MOUSE	Exosome complex component RRP43 (Exosome component 8) (Ribosomal RNA-processing protein 43)	EXOSC8																					1.17	0.01		**
iTRAQ	EXT2_MOUSE	Exostosin-2 (EC 2.4.1.224) (EC 2.4.1.225) (Glucuronosyl-N-acetylglucosaminyl-proteoglycan/N-acetylglucosaminyl-proteoglycan 4-alpha-N-acetylglucosaminyltransferase) (Multiple exostoses protein 2 homolog)	EXT2													-1.27	0.05	*
iTRAQ	F1142_MOUSE	Protein FAM114A2	FAM114A2									-1.19	0.01		**
iTRAQ	F177A_MOUSE	Protein FAM177A1	1700047I17Rik2/Fam177a									-1.35	0.01		**					-1.56	0		**
iTRAQ	F91A1_MOUSE	Protein FAM91A1	FAM91A1																					-2.04	0.02	*
iTRAQ	FA49B_MOUSE	Protein FAM49B	FAM49B																	-1.17	0		**
iTRAQ	FA50A_MOUSE	Protein FAM50A (Protein XAP-5)	FAM50A	-1.27	0.04	*						-1.39	0		**
iTRAQ	FA65A_RAT	Protein FAM65A	FAM65A					-1.24	0		**
iTRAQ	FA98A_RAT	Protein FAM98A	FAM98A	1.23	0.03	*
iTRAQ	FAHD2_RAT	Fumarylacetoacetate hydrolase domain-containing protein 2 (EC 3.-.-.-)	FAHD2B																	-1.25	0		**
iTRAQ	FBLN1_MOUSE	Fibulin-1 (FIBL-1) (Basement-membrane protein 90) (BM-90)	FBLN1	1.34	0.02	*
iTRAQ	FBX21_MOUSE	F-box only protein 21	FBXO21																	-1.21	0.05	*
iTRAQ	FHL1_RAT	Four and a half LIM domains protein 1 (FHL-1)	FHL1	1.42	0		**					1.43	0		**					1.29	0.02	*
iTRAQ	FIP1_MOUSE	Pre-mRNA 3'-end-processing factor FIP1 (FIP1-like 1 protein)	Fip1l1									-1.19	0.02	*
iTRAQ	FRDA_RAT	Frataxin, mitochondrial (Fxn) (EC 1.16.3.1) [Cleaved into: Frataxin intermediate form; Frataxin mature form]	FXN									1.89	0.05	*
4471	FRIL1_RAT	Ferritin light chain 1 (Ferritin L subunit 1)	FTL	1.22	0.01		**
iTRAQ	FUCO_RAT	Tissue alpha-L-fucosidase (EC 3.2.1.51) (Alpha-L-fucosidase I) (Alpha-L-fucoside fucohydrolase 1) (Alpha-L-fucosidase 1)	FUCA1																	-1.26	0.02	*
2049	FUMH_RAT	Fumarate hydratase, mitochondrial (Fumarase) (EC 4.2.1.2)	FH									-1.44	0.04	*
iTRAQ	FUT8_RAT	Alpha-(1,6)-fucosyltransferase (Alpha1-6FucT) (EC 2.4.1.68) (GDP-L-Fuc:N-acetyl-beta-D-glucosaminide alpha1,6-fucosyltransferase) (GDP-fucose--glycoprotein fucosyltransferase) (Glycoprotein 6-alpha-L-fucosyltransferase)	FUT8	1.21	0.04	*
iTRAQ	GALT7_RAT	N-acetylgalactosaminyltransferase 7 (EC 2.4.1.-) (Polypeptide GalNAc transferase 7) (GalNAc-T7) (pp-GaNTase 7) (Protein-UDP acetylgalactosaminyltransferase 7) (UDP-GalNAc:polypeptide N-acetylgalactosaminyltransferase 7)	GALNT7	1.31	0.02	*
iTRAQ	GBB1_MOUSE	Guanine nucleotide-binding protein G(I)/G(S)/G(T) subunit beta-1 (Transducin beta chain 1)	GNB1	1.26	0.01		**					1.21	0.04	*
iTRAQ	GBB2_MOUSE	Guanine nucleotide-binding protein G(I)/G(S)/G(T) subunit beta-2 (G protein subunit beta-2) (Transducin beta chain 2)	GNB2	1.3	0.05	*
iTRAQ	GDIB_MOUSE	Rab GDP dissociation inhibitor beta (Rab GDI beta) (GDI-3) (Guanosine diphosphate dissociation inhibitor 2) (GDI-2)	GDI2																					-1.18	0		**
iTRAQ	GEMI5_MOUSE	Gem-associated protein 5 (Gemin5)	GEMIN5									-1.29	0.01		**	-1.21	0.03	*
iTRAQ	GFPT1_RAT	Glutamine--fructose-6-phosphate aminotransferase [isomerizing] 1 (EC 2.6.1.16) (D-fructose-6-phosphate amidotransferase 1) (Glutamine:fructose-6-phosphate amidotransferase 1) (GFAT 1) (GFAT1) (Hexosephosphate aminotransferase 1)	GFPT1	-1.18	0.03	*
iTRAQ	GLNA_RAT	Glutamine synthetase (GS) (EC 6.3.1.2) (Glutamate decarboxylase) (EC 4.1.1.15) (Glutamate--ammonia ligase)	GLUL	1.46	0.02	*										-1.27	0.01		**
2595	GNAI2_RAT	Guanine nucleotide-binding protein G(i) subunit alpha-2 (Adenylate cyclase-inhibiting G alpha protein)	GNAI2																					1.19	0.01		**
iTRAQ	GNL3L_MOUSE	Guanine nucleotide-binding protein-like 3-like protein	GNL3L																					1.2	0.05	*
iTRAQ	GORAB_RAT	RAB6-interacting golgin (N-terminal kinase-like-binding protein 1) (NTKL-BP1) (NTKL-binding protein 1) (SCY1-like 1-binding protein 1) (SCYL1-BP1) (SCYL1-binding protein 1)	GORAB																	-1.19	0.02	*
iTRAQ	GOSR1_MOUSE	Golgi SNAP receptor complex member 1 (28 kDa Golgi SNARE protein) (28 kDa cis-Golgi SNARE p28) (GOS-28)	GOSR1																	-1.33	0.04	*
iTRAQ	GPC1_RAT	Glypican-1 (HSPG M12) [Cleaved into: Secreted glypican-1]	GPC1									1.19	0.02	*
iTRAQ	GPC6_MOUSE	Glypican-6 [Cleaved into: Secreted glypican-6]	GPC6					-1.3	0.01		**
iTRAQ	GPX41_RAT	Phospholipid hydroperoxide glutathione peroxidase, mitochondrial (PHGPx) (EC 1.11.1.12) (Glutathione peroxidase 4) (GPx-4) (GSHPx-4)	GPX4																	-1.18	0.04	*
iTRAQ	GRAB_RAT	Granzyme B (EC 3.4.21.79) (Fragmentin) (Natural killer cell protease 1) (RNKP-1)	GZMB	1.21	0		**					1.23	0		**					1.21	0		**
2384	GRP78_RAT	78 kDa glucose-regulated protein (GRP-78) (Heat shock 70 kDa protein 5) (Immunoglobulin heavy chain-binding protein) (BiP) (Steroidogenesis-activator polypeptide)	HSPA5																	-1.23	0.04	*
iTRAQ	GSH0_RAT	Glutamate--cysteine ligase regulatory subunit (GCS light chain) (Gamma-ECS regulatory subunit) (Gamma-glutamylcysteine synthetase regulatory subunit) (Glutamate--cysteine ligase modifier subunit)	GCLM																	-1.19	0.01		**
iTRAQ	GSTA4_RAT	Glutathione S-transferase alpha-4 (EC 2.5.1.18) (GST 8-8) (GST A4-4) (GST K) (Glutathione S-transferase Yk) (GST Yk)	Gsta4													1.25	0.04	*
iTRAQ	GSTP1_RAT	Glutathione S-transferase P (EC 2.5.1.18) (Chain 7) (GST 7-7) (GST class-pi)	GSTP1													1.18	0.03	*
iTRAQ	GTF2I_RAT	General transcription factor II-I (GTFII-I) (TFII-I)	GTF2I																					1.19	0		**
iTRAQ	H2AY_RAT	Core histone macro-H2A.1 (Histone macroH2A1) (mH2A1) (H2A.y) (H2A/y)	H2AFY													-1.17	0		**
iTRAQ	HA1D_MOUSE	H-2 class I histocompatibility antigen, K-D alpha chain (H-2K(D))	HLA-A									-1.27	0.03	*
iTRAQ	HACL1_RAT	2-hydroxyacyl-CoA lyase 1 (EC 4.1.-.-) (2-hydroxyphytanoyl-CoA lyase) (2-HPCL) (Phytanoyl-CoA 2-hydroxylase 2)	HACL1																					1.6	0.01		**
iTRAQ	HAP28_MOUSE	28 kDa heat- and acid-stable phosphoprotein (PDGF-associated protein) (PAP) (PDGFA-associated protein 1) (PAP1)	PDAP1																					1.18	0.02	*
iTRAQ	HAUS8_RAT	HAUS augmin-like complex subunit 8 (HEC1/NDC80-interacting centrosome-associated protein 1) (Sarcoma antigen NY-SAR-48 homolog)	HAUS8																	-1.29	0.03	*
iTRAQ	HBA_RAT	Hemoglobin subunit alpha-1/2 (Alpha-1/2-globin) (Hemoglobin alpha-1/2 chain)	Hba1/Hba2	1.48	0.05	*
iTRAQ	HBAP1_RAT	HSPB1-associated protein 1 (27 kDa heat shock protein-associated protein 1) (Protein associated with small stress protein 1)	HSPBAP1									-1.4	0.04	*						-1.59	0.02	*
iTRAQ	HBB1_RAT	Hemoglobin subunit beta-1 (Beta-1-globin) (Hemoglobin beta chain, major-form) (Hemoglobin beta-1 chain)	HBB	1.45	0.01		**	-1.24	0.01		**					-1.27	0		**
iTRAQ	HCDH_RAT	Hydroxyacyl-coenzyme A dehydrogenase, mitochondrial (HCDH) (EC 1.1.1.35) (Medium and short-chain L-3-hydroxyacyl-coenzyme A dehydrogenase) (Short-chain 3-hydroxyacyl-CoA dehydrogenase)	HADH													1.26	0.02	*		1.37	0.04	*
iTRAQ	HDAC6_MOUSE	Histone deacetylase 6 (HD6) (EC 3.5.1.98) (Histone deacetylase mHDA2)	HDAC6	-1.25	0.04	*						-1.22	0		**					-1.18	0.01		**
iTRAQ	HEXB_RAT	Beta-hexosaminidase subunit beta (EC 3.2.1.52) (Beta-N-acetylhexosaminidase subunit beta) (Hexosaminidase subunit B) (N-acetyl-beta-glucosaminidase subunit beta)	HEXB																					1.23	0		**
iTRAQ	HINT1_MOUSE	Histidine triad nucleotide-binding protein 1 (EC 3.-.-.-) (Adenosine 5'-monophosphoramidase) (Protein kinase C inhibitor 1) (Protein kinase C-interacting protein 1) (PKCI-1)	HINT1	1.26	0.03	*
iTRAQ	HIP1_MOUSE	Huntingtin-interacting protein 1 (HIP-1) (Huntingtin-interacting protein I) (HIP-I)	HIP1									-1.24	0.01		**
iTRAQ	HMCS1_RAT	Hydroxymethylglutaryl-CoA synthase, cytoplasmic (HMG-CoA synthase) (EC 2.3.3.10) (3-hydroxy-3-methylglutaryl coenzyme A synthase)	HMGCS1									-1.22	0.03	*
iTRAQ	HNRL2_MOUSE	Heterogeneous nuclear ribonucleoprotein U-like protein 2 (MLF1-associated nuclear protein)	HNRNPUL2	1.17	0.01		**
1035	HOOK3_MOUSE	Protein Hook homolog 3 (mHK3)	HOOK3													1.55	0.01		**					1.52	0		**
iTRAQ	HS105_RAT	Heat shock protein 105 kDa (Heat shock 110 kDa protein)	HSPH1	1.17	0.01		**
iTRAQ	HSDL2_RAT	Hydroxysteroid dehydrogenase-like protein 2 (EC 1.-.-.-)	HSDL2																	-1.3	0.03	*
2181	HSP7C_MOUSE	Heat shock cognate 71 kDa protein (Heat shock 70 kDa protein 8)	HSPA8																					1.45	0.01		**
2655	HSP7C_MOUSE	Heat shock cognate 71 kDa protein (Heat shock 70 kDa protein 8)	HSPA8																	-1.25	0.02	*
iTRAQ	HSPB8_RAT	Heat shock protein beta-8 (HspB8) (Alpha-crystallin C chain) (Small stress protein-like protein HSP22)	HSPB8																					1.24	0.01		**
iTRAQ	HTF4_MOUSE	Transcription factor 12 (TCF-12) (Class A helix-loop-helix transcription factor ME1) (DNA-binding protein HTF4) (E-box-binding protein) (Transcription factor HTF-4)	TCF12	1.56	0.02	*
iTRAQ	I2BPL_RAT	Interferon regulatory factor 2-binding protein-like (Enhanced at puberty protein 1) (Polyglutamine-containing protein)	IRF2BPL									-1.2	0.01		**
iTRAQ	IASPP_MOUSE	RelA-associated inhibitor (Inhibitor of ASPP protein) (Protein iASPP) (NFkB-interacting protein 1) (PPP1R13B-like protein)	PPP1R13L					-1.18	0.03	*
iTRAQ	ICAM1_RAT	Intercellular adhesion molecule 1 (ICAM-1) (CD antigen CD54)	ICAM1																	-1.2	0.02	*
1867	IF2G_RAT	Eukaryotic translation initiation factor 2 subunit 3 (Eukaryotic translation initiation factor 2 subunit gamma) (eIF-2-gamma) (PP42)	EIF2S3																					-1.27	0.04	*
iTRAQ	IF4B_MOUSE	Eukaryotic translation initiation factor 4B (eIF-4B)	EIF4B																	-1.25	0.03	*
iTRAQ	IF5A1_MOUSE	Eukaryotic translation initiation factor 5A-1 (eIF-5A-1) (eIF-5A1) (Eukaryotic initiation factor 5A isoform 1) (eIF-5A) (eIF-4D)	EIF5A																					-1.25	0.02	*
iTRAQ	IFRD1_MOUSE	Interferon-related developmental regulator 1 (Nerve growth factor-inducible protein PC4) (TPA-induced sequence 7) (TIS7 protein)	IFRD1					-1.27	0		**					-1.19	0.02	*
iTRAQ	IFT74_MOUSE	Intraflagellar transport protein 74 homolog (Capillary morphogenesis gene 1 protein) (CMG-1) (Coiled-coil domain-containing protein 2)	IFT74									-1.17	0.04	*
iTRAQ	IGBP1_RAT	Immunoglobulin-binding protein 1 (Alpha4 phosphoprotein) (CD79a-binding protein 1) (Protein phosphatase 2/4/6 regulatory subunit)	IGBP1									-1.22	0		**
iTRAQ	IL1RA_RAT	Interleukin-1 receptor antagonist protein (IL-1RN) (IL-1ra) (IRAP) (IL1 inhibitor)	IL1RN									-1.25	0		**
iTRAQ	ILVBL_MOUSE	Acetolactate synthase-like protein (EC 2.2.1.-) (IlvB-like protein)	ILVBL									-1.27	0.04	*
iTRAQ	IMA1_MOUSE	Importin subunit alpha-1 (Importin alpha P1) (Karyopherin subunit alpha-2) (Pendulin) (Pore targeting complex 58 kDa subunit) (PTAC58) (RAG cohort protein 1) (SRP1-alpha)	KPNA2																	-2.13	0		**
iTRAQ	IMDH2_RAT	Inosine-5'-monophosphate dehydrogenase 2 (IMP dehydrogenase 2) (IMPD 2) (IMPDH 2) (EC 1.1.1.205)	IMPDH2																					1.17	0		**
iTRAQ	INT3_MOUSE	Integrator complex subunit 3 (Int3) (SOSS complex subunit A) (Sensor of single-strand DNA complex subunit A) (SOSS-A) (Sensor of ssDNA subunit A)	INTS3													-1.22	0.03	*
iTRAQ	INT4_MOUSE	Integrator complex subunit 4 (Int4)	INTS4					1.41	0.04	*
iTRAQ	INT5_MOUSE	Integrator complex subunit 5 (Int5)	INTS5													-1.27	0		**					1.39	0.03	*
iTRAQ	INT6_MOUSE	Integrator complex subunit 6 (Int6) (DBI-1) (Protein DDX26)	INTS6													-1.39	0.03	*
iTRAQ	IPO13_MOUSE	Importin-13 (Imp13)	IPO13	1.46	0.04	*
iTRAQ	IPO7_MOUSE	Importin-7 (Imp7) (Ran-binding protein 7) (RanBP7)	IPO7																					-1.19	0		**
iTRAQ	IRF6_MOUSE	Interferon regulatory factor 6 (IRF-6)	IRF6					-1.25	0.04	*
iTRAQ	IRGQ_MOUSE	Immunity-related GTPase family Q protein	IRGQ																	-1.21	0.02	*
iTRAQ	IRS1_RAT	Insulin receptor substrate 1 (IRS-1) (pp185)	IRS1									-1.31	0.04	*										1.18	0.03	*
iTRAQ	ISLR_MOUSE	Immunoglobulin superfamily containing leucine-rich repeat protein	ISLR									-1.21	0.03	*
iTRAQ	ISOC1_MOUSE	Isochorismatase domain-containing protein 1	ISOC1					1.34	0		**													1.24	0.01		**
iTRAQ	ITA11_MOUSE	Integrin alpha-11	ITGA11																					1.39	0.05	*
iTRAQ	ITPR3_RAT	Inositol 1,4,5-trisphosphate receptor type 3 (IP3 receptor isoform 3) (IP3R 3) (InsP3R3) (Type 3 inositol 1,4,5-trisphosphate receptor) (Type 3 InsP3 receptor)	ITPR3																					1.33	0.01		**
iTRAQ	KAD4_RAT	Adenylate kinase 4, mitochondrial (AK 4) (EC 2.7.4.10) (EC 2.7.4.6) (Adenylate kinase 3-like) (Adenylate kinase isoenzyme 4) (GTP:AMP phosphotransferase AK4)	AK4																					1.18	0.02	*
iTRAQ	KCC2A_MOUSE	Calcium/calmodulin-dependent protein kinase type II subunit alpha (CaM kinase II subunit alpha) (CaMK-II subunit alpha) (EC 2.7.11.17)	CAMK2A	1.41	0		**
iTRAQ	KCC2B_MOUSE	Calcium/calmodulin-dependent protein kinase type II subunit beta (CaM kinase II subunit beta) (CaMK-II subunit beta) (EC 2.7.11.17)	CAMK2B	1.57	0.04	*
iTRAQ	KCC2G_MOUSE	Calcium/calmodulin-dependent protein kinase type II subunit gamma (CaM kinase II subunit gamma) (CaMK-II subunit gamma) (EC 2.7.11.17)	CAMK2G									-1.28	0.02	*		-1.17	0.05	*		-1.3	0.04	*		-1.22	0.04	*
iTRAQ	KCRU_MOUSE	Creatine kinase U-type, mitochondrial (EC 2.7.3.2) (Acidic-type mitochondrial creatine kinase) (Mia-CK) (Ubiquitous mitochondrial creatine kinase) (U-MtCK)	CKMT1A/CKMT1B													-1.22	0.04	*
iTRAQ	KDIS_RAT	Kinase D-interacting substrate of 220 kDa (Ankyrin repeat-rich membrane-spanning protein)	KIDINS220									-1.21	0.01		**									1.22	0.01		**
iTRAQ	KHDR1_RAT	KH domain-containing, RNA-binding, signal transduction-associated protein 1 (GAP-associated tyrosine phosphoprotein p62) (Src-associated in mitosis 68 kDa protein) (Sam68) (p21 Ras GTPase-activating protein-associated p62) (p68)	KHDRBS1																					-1.33	0.02	*
iTRAQ	KHDR3_MOUSE	KH domain-containing, RNA-binding, signal transduction-associated protein 3 (RNA-binding protein Etoile) (Sam68-like mammalian protein 2) (SLM-2)	KHDRBS3													-1.21	0.04	*
iTRAQ	KIF22_RAT	Kinesin-like protein KIF22	KIF22									-1.3	0.01		**					-1.23	0.03	*		1.48	0.03	*
iTRAQ	KIFA3_MOUSE	Kinesin-associated protein 3 (KAP-3) (KAP3)	KIFAP3																					1.24	0.01		**
iTRAQ	KPRB_RAT	Phosphoribosyl pyrophosphate synthase-associated protein 2 (PRPP synthase-associated protein 2) (41 kDa phosphoribosypyrophosphate synthetase-associated protein) (PAP41)	PRPSAP2																	-1.18	0.01		**
4331	KPYM_RAT	Pyruvate kinase PKM (EC 2.7.1.40) (Pyruvate kinase muscle isozyme)	PKM																	-1.22	0		**
iTRAQ	LAMB1_MOUSE	Laminin subunit beta-1 (Laminin B1 chain) (Laminin-1 subunit beta) (Laminin-10 subunit beta) (Laminin-12 subunit beta) (Laminin-2 subunit beta) (Laminin-6 subunit beta) (Laminin-8 subunit beta)	LAMB1																	-1.2	0		**
iTRAQ	LAMC1_MOUSE	Laminin subunit gamma-1 (Laminin B2 chain) (Laminin-1 subunit gamma) (Laminin-10 subunit gamma) (Laminin-11 subunit gamma) (Laminin-2 subunit gamma) (Laminin-3 subunit gamma) (Laminin-4 subunit gamma) (Laminin-6 subunit gamma) (Laminin-7 subunit gamma) (Laminin-8 subunit gamma) (Laminin-9 subunit gamma) (S-laminin subunit gamma) (S-LAM gamma)	LAMC1									-1.2	0.02	*
iTRAQ	LAMP1_RAT	Lysosome-associated membrane glycoprotein 1 (LAMP-1) (Lysosome-associated membrane protein 1) (120 kDa lysosomal membrane glycoprotein) (LGP-120) (CD107 antigen-like family member A) (CD antigen CD107a)	LAMP1	1.19	0.04	*
3087	LDHA_RAT	L-lactate dehydrogenase A chain (LDH-A) (EC 1.1.1.27) (LDH muscle subunit) (LDH-M)	Ldha/RGD1562690									1.38	0.02	*
iTRAQ	LDLR_RAT	Low-density lipoprotein receptor (LDL receptor)	LDLR													-1.18	0.03	*
iTRAQ	LEMD2_MOUSE	LEM domain-containing protein 2 (Nuclear envelope transmembrane protein 25) (NET25)	LEMD2					-1.21	0.04	*
iTRAQ	LHPP_RAT	Phospholysine phosphohistidine inorganic pyrophosphate phosphatase (EC 3.1.3.-) (EC 3.6.1.1)	LHPP					1.2	0.02	*														1.31	0.01		**
iTRAQ	LIMA1_MOUSE	LIM domain and actin-binding protein 1 (Epithelial protein lost in neoplasm) (mEPLIN)	LIMA1																	-1.18	0.02	*
iTRAQ	LKHA4_RAT	Leukotriene A-4 hydrolase (LTA-4 hydrolase) (EC 3.3.2.6) (Leukotriene A(4) hydrolase)	LTA4H																					1.24	0.04	*
iTRAQ	LMAN1_RAT	Protein ERGIC-53 (ER-Golgi intermediate compartment 53 kDa protein) (Lectin mannose-binding 1) (p58)	LMAN1									-1.18	0.01		**					-1.17	0.01		**	1.17	0		**
iTRAQ	LMAN2_MOUSE	Vesicular integral-membrane protein VIP36 (Lectin mannose-binding 2) (Vesicular integral-membrane protein 36) (VIP36)	LMAN2									1.35	0.01		**
3526	LMNA_MOUSE	Prelamin-A/C [Cleaved into: Lamin-A/C]	LMNA									1.26	0		**					1.27	0.02	*
1259	LMNA_RAT	Prelamin-A/C [Cleaved into: Lamin-A/C]	LMNA																					1.61	0.02	*
3076	LMNB1_RAT	Lamin-B1	LMNB1									1.42	0.01		**					1.32	0.02	*
iTRAQ	LRBA_MOUSE	Lipopolysaccharide-responsive and beige-like anchor protein (Beige-like protein)	LRBA									-1.42	0.04	*
iTRAQ	LRC8A_MOUSE	Volume-regulated anion channel subunit LRRC8A (Leucine-rich repeat-containing protein 8A)	LRRC8A					-1.42	0.05	*
iTRAQ	LRCH1_MOUSE	Leucine-rich repeat and calponin homology domain-containing protein 1 (Calponin homology domain-containing protein 1)	LRCH1																					1.29	0.03	*
iTRAQ	LRCH3_MOUSE	Leucine-rich repeat and calponin homology domain-containing protein 3	LRCH3																	-1.43	0.01		**	1.19	0.04	*
iTRAQ	LSM8_MOUSE	U6 snRNA-associated Sm-like protein LSm8	LSM8									-1.21	0.03	*						-1.27	0.01		**
iTRAQ	LYAR_RAT	Cell growth-regulating nucleolar protein	LYAR					-1.21	0		**					-1.25	0.04	*
iTRAQ	LZTL1_RAT	Leucine zipper transcription factor-like protein 1	LZTFL1									-1.2	0.01		**					-1.19	0.01		**	1.34	0.04	*
iTRAQ	MA1A2_MOUSE	Mannosyl-oligosaccharide 1,2-alpha-mannosidase IB (EC 3.2.1.113) (Mannosidase alpha class 1A member 2) (Processing alpha-1,2-mannosidase IB) (Alpha-1,2-mannosidase IB)	MAN1A2													-1.32	0		**
iTRAQ	MANF_RAT	Mesencephalic astrocyte-derived neurotrophic factor (Arginine-rich protein) (Protein ARMET)	Manf	1.39	0.05	*						1.4	0.04	*
iTRAQ	MAP1A_RAT	Microtubule-associated protein 1A (MAP-1A) [Cleaved into: MAP1A heavy chain; MAP1 light chain LC2]	MAP1A																	-1.19	0		**
iTRAQ	MBP_RAT	Myelin basic protein (MBP)	Mbp	1.48	0		**	-1.23	0		**					-1.33	0		**
iTRAQ	MCA3_MOUSE	Eukaryotic translation elongation factor 1 epsilon-1 (Elongation factor p18) (Multisynthase complex auxiliary component p18)	EEF1E1																	-1.34	0.01		**
iTRAQ	MCU_MOUSE	Calcium uniporter protein, mitochondrial (Coiled-coil domain-containing protein 109A)	MCU									-1.19	0		**
iTRAQ	MED24_RAT	Mediator of RNA polymerase II transcription subunit 24 (Mediator complex subunit 24) (Thyroid hormone receptor-associated protein 4)	MED24	-1.32	0.04	*
iTRAQ	MET16_MOUSE	Methyltransferase-like protein 16 (EC 2.1.1.-) (Methyltransferase 10 domain-containing protein)	METTL16									-1.32	0.02	*
iTRAQ	MFGM_RAT	Lactadherin (MFGM) (Milk fat globule-EGF factor 8) (MFG-E8) (O-acetyl GD3 ganglioside synthase) (AGS) (SED1)	MFGE8																					-1.27	0.03	*
iTRAQ	MIA3_MOUSE	Melanoma inhibitory activity protein 3 (Transport and Golgi organization protein 1)	MIA3									-1.18	0.01		**
iTRAQ	MIC19_MOUSE	MICOS complex subunit Mic19 (Coiled-coil-helix-coiled-coil-helix domain-containing protein 3)	CHCHD3									-1.21	0.01		**
iTRAQ	MINA_RAT	Bifunctional lysine-specific demethylase and histidyl-hydroxylase MINA (EC 1.14.11.-) (Histone lysine demethylase MINA) (MYC-induced nuclear antigen)	MINA									-1.24	0		**					-1.18	0.03	*
2471	MK01_MOUSE	Mitogen-activated protein kinase 1 (MAP kinase 1) (MAPK 1) (EC 2.7.11.24) (ERT1) (Extracellular signal-regulated kinase 2) (ERK-2) (MAP kinase isoform p42) (p42-MAPK) (Mitogen-activated protein kinase 2) (MAP kinase 2) (MAPK 2)	MAPK1													1.22	0.01		**					1.28	0		**
iTRAQ	MMP14_MOUSE	Matrix metalloproteinase-14 (MMP-14) (EC 3.4.24.80) (MMP-X1) (MT-MMP) (Membrane-type matrix metalloproteinase 1) (MT-MMP 1) (MTMMP1) (Membrane-type-1 matrix metalloproteinase) (MT1-MMP) (MT1MMP)	MMP14	-1.18	0.02	*						-1.29	0		**					-1.36	0		**
iTRAQ	MMSA_RAT	Methylmalonate-semialdehyde dehydrogenase [acylating], mitochondrial (MMSDH) (Malonate-semialdehyde dehydrogenase [acylating]) (EC 1.2.1.18) (EC 1.2.1.27) (Aldehyde dehydrogenase family 6 member A1)	ALDH6A1													1.19	0.02	*						1.19	0.02	*
iTRAQ	MOG_RAT	Myelin-oligodendrocyte glycoprotein	MOG					-1.47	0.04	*						-1.51	0.05	*
iTRAQ	MOGS_RAT	Mannosyl-oligosaccharide glucosidase (EC 3.2.1.106) (Glycoprotein-processing glucosidase I)	MOGS									-1.43	0		**					-1.33	0		**	1.28	0		**
iTRAQ	MOT1_RAT	Monocarboxylate transporter 1 (MCT 1) (Solute carrier family 16 member 1)	SLC16A1																					1.35	0.04	*
iTRAQ	MP2K2_RAT	Dual specificity mitogen-activated protein kinase kinase 2 (MAP kinase kinase 2) (MAPKK 2) (EC 2.7.12.2) (ERK activator kinase 2) (MAPK/ERK kinase 2) (MEK 2)	MAP2K2													-1.17	0.02	*		-1.29	0.01		**
iTRAQ	MPI_RAT	Mannose-6-phosphate isomerase (EC 5.3.1.8) (Phosphohexomutase) (Phosphomannose isomerase) (PMI)	MPI																					1.17	0.02	*
iTRAQ	MPP7_RAT	MAGUK p55 subfamily member 7	MPP7					1.3	0.02	*						1.58	0.03	*
iTRAQ	MSRA_RAT	Mitochondrial peptide methionine sulfoxide reductase (EC 1.8.4.11) (Peptide-methionine (S)-S-oxide reductase) (Peptide Met(O) reductase) (Protein-methionine-S-oxide reductase) (PMSR)	MSRA																					1.22	0.02	*
3544	MTAP_MOUSE	S-methyl-5'-thioadenosine phosphorylase (EC 2.4.2.28) (5'-methylthioadenosine phosphorylase) (MTA phosphorylase) (MTAP) (MTAPase)	MTAP													1.35	0.03	*						1.31	0.01		**
3439	MTAP_MOUSE	S-methyl-5'-thioadenosine phosphorylase (EC 2.4.2.28) (5'-methylthioadenosine phosphorylase) (MTA phosphorylase) (MTAP) (MTAPase)	MTAP									-1.2	0		**					-1.3	0		**
3508	MTAP_MOUSE	S-methyl-5'-thioadenosine phosphorylase (EC 2.4.2.28) (5'-methylthioadenosine phosphorylase) (MTA phosphorylase) (MTAP) (MTAPase)	MTAP																	-1.37	0		**
iTRAQ	MTOR_MOUSE	Serine/threonine-protein kinase mTOR (EC 2.7.11.1) (FK506-binding protein 12-rapamycin complex-associated protein 1) (FKBP12-rapamycin complex-associated protein) (Mammalian target of rapamycin) (mTOR) (Mechanistic target of rapamycin) (Rapamycin target protein 1) (RAPT1)	MTOR									-1.35	0		**					-1.17	0		**
5557	MYDGF_MOUSE	Myeloid-derived growth factor (MYDGF) (Interleukin-25) (IL-25) (Stromal cell-derived growth factor SF20)	MYDGF									1.21	0.01		**					1.19	0.01		**
1926	MYH9_RAT	Myosin-9 (Cellular myosin heavy chain, type A) (Myosin heavy chain 9) (Myosin heavy chain, non-muscle IIa) (Non-muscle myosin heavy chain A) (NMMHC-A) (Non-muscle myosin heavy chain IIa) (NMMHC II-a) (NMMHC-IIA)	MYH9																	-1.31	0.04	*		1.17	0.03	*
2075	MYH9_RAT	Myosin-9 (Cellular myosin heavy chain, type A) (Myosin heavy chain 9) (Myosin heavy chain, non-muscle IIa) (Non-muscle myosin heavy chain A) (NMMHC-A) (Non-muscle myosin heavy chain IIa) (NMMHC II-a) (NMMHC-IIA)	MYH9													-1.34	0.03	*						-1.28	0.02	*
3187	MYH9_RAT	Myosin-9 (Cellular myosin heavy chain, type A) (Myosin heavy chain 9) (Myosin heavy chain, non-muscle IIa) (Non-muscle myosin heavy chain A) (NMMHC-A) (Non-muscle myosin heavy chain IIa) (NMMHC II-a) (NMMHC-IIA)	MYH9																	-1.23	0.01		**	-1.23	0		**
1387	MYH9_RAT	Myosin-9 (Cellular myosin heavy chain, type A) (Myosin heavy chain 9) (Myosin heavy chain, non-muscle IIa) (Non-muscle myosin heavy chain A) (NMMHC-A) (Non-muscle myosin heavy chain IIa) (NMMHC II-a) (NMMHC-IIA)	MYH9	-1.19	0.03	*						-1.28	0.01		**					-1.26	0.03	*
iTRAQ	MYO1E_RAT	Unconventional myosin-Ie (Myosin heavy chain myr 3) (Unconventional myosin 1E)	MYO1E	1.17	0.02	*
iTRAQ	MYPR_MOUSE	Myelin proteolipid protein (PLP) (Lipophilin)	PLP1	1.75	0.02	*		-1.3	0.03	*
iTRAQ	NAA25_RAT	N-alpha-acetyltransferase 25, NatB auxiliary subunit (Liver regeneration-related protein LRRGT00164) (Mitochondrial distribution and morphology protein 20) (N-terminal acetyltransferase B complex subunit MDM20) (NatB complex subunit MDM20) (N-terminal acetyltransferase B complex subunit NAA25)	NAA25																	1.8	0.02	*
iTRAQ	NAGAB_RAT	Alpha-N-acetylgalactosaminidase (EC 3.2.1.49) (Alpha-galactosidase B)	NAGA									-1.39	0.01		**
iTRAQ	NCKP1_MOUSE	Nck-associated protein 1 (NAP 1) (Brain protein H19) (MH19) (Membrane-associated protein HEM-2) (p125Nap1)	NCKAP1																	-1.2	0.01		**
iTRAQ	NDUA5_RAT	NADH dehydrogenase [ubiquinone] 1 alpha subcomplex subunit 5 (Complex I subunit B13) (Complex I-13kD-B) (CI-13kD-B) (NADH-ubiquinone oxidoreductase 13 kDa-B subunit)	NDUFA5									-1.19	0.03	*										1.25	0.03	*
iTRAQ	NDUA9_RAT	NADH dehydrogenase [ubiquinone] 1 alpha subcomplex subunit 9, mitochondrial (Complex I-39kD) (CI-39kD) (NADH-ubiquinone oxidoreductase 39 kDa subunit) (Sperm flagella protein 3)	NDUFA9									-1.28	0.04	*
iTRAQ	NDUAA_RAT	NADH dehydrogenase [ubiquinone] 1 alpha subcomplex subunit 10, mitochondrial (Complex I-42kD) (CI-42kD) (NADH-ubiquinone oxidoreductase 42 kDa subunit)	NDUFA10																					1.22	0		**
iTRAQ	NDUAD_MOUSE	NADH dehydrogenase [ubiquinone] 1 alpha subcomplex subunit 13 (Cell death regulatory protein GRIM-19) (Complex I-B16.6) (CI-B16.6) (Gene associated with retinoic and interferon-induced mortality 19 protein) (GRIM-19) (Gene associated with retinoic and IFN-induced mortality 19 protein) (NADH-ubiquinone oxidoreductase B16.6 subunit)	NDUFA13																	-1.27	0.05	*		1.3	0.04	*
iTRAQ	NEB2_MOUSE	Neurabin-2 (Neurabin-II) (Protein phosphatase 1 regulatory subunit 9B) (Spinophilin)	PPP1R9B																					1.53	0.04	*
iTRAQ	NED4L_MOUSE	E3 ubiquitin-protein ligase NEDD4-like (EC 6.3.2.-) (NEDD4.2) (Nedd4-2)	NEDD4L																	-1.27	0.03	*
iTRAQ	NEK7_MOUSE	Serine/threonine-protein kinase Nek7 (EC 2.7.11.1) (Never in mitosis A-related kinase 7) (NimA-related protein kinase 7)	NEK7	1.3	0.04	*						1.31	0.01		**	1.21	0		**	1.3	0.01		**
iTRAQ	NEO1_RAT	Neogenin (Fragment)	NEO1																					1.39	0.02	*
iTRAQ	NEUR1_RAT	Sialidase-1 (EC 3.2.1.18) (Lysosomal sialidase) (N-acetyl-alpha-neuraminidase 1)	NEU1					-1.46	0.05	*
iTRAQ	NEXN_RAT	Nexilin	NEXN					-1.18	0.03	*
iTRAQ	NF1_RAT	Neurofibromin (Neurofibromatosis-related protein NF-1)	NF1																					1.17	0.03	*
iTRAQ	NFL_MOUSE	Neurofilament light polypeptide (NF-L) (68 kDa neurofilament protein) (Neurofilament triplet L protein)	NEFL	1.42	0.01		**
iTRAQ	NHLC2_MOUSE	NHL repeat-containing protein 2	NHLRC2	-1.23	0.03	*
3424	NIT2_RAT	Omega-amidase NIT2 (EC 3.5.1.3) (Nitrilase homolog 2)	NIT2													1.24	0.02	*						1.18	0.03	*
iTRAQ	NOL3_RAT	Nucleolar protein 3 (Apoptosis repressor with CARD)	NOL3																	1.59	0.05	*
iTRAQ	NOTC2_RAT	Neurogenic locus notch homolog protein 2 (Notch 2) [Cleaved into: Notch 2 extracellular truncation; Notch 2 intracellular domain]	NOTCH2																					1.25	0.02	*
iTRAQ	NP1L4_RAT	Nucleosome assembly protein 1-like 4	NAP1L4									-1.19	0		**
iTRAQ	NSA2_MOUSE	Ribosome biogenesis protein NSA2 homolog (L-name-related protein 42) (LNR42) (TGF-beta-inducible nuclear protein 1)	NSA2																	1.17	0.05	*
iTRAQ	NU107_RAT	Nuclear pore complex protein Nup107 (107 kDa nucleoporin) (Nucleoporin Nup107) (p105)	NUP107																	-1.21	0.04	*
iTRAQ	NU133_MOUSE	Nuclear pore complex protein Nup133 (133 kDa nucleoporin) (Nucleoporin Nup133)	NUP133									-1.18	0.02	*										1.23	0		**
iTRAQ	NU1M_MOUSE	NADH-ubiquinone oxidoreductase chain 1 (EC 1.6.5.3) (NADH dehydrogenase subunit 1)	MT-ND1	1.23	0.03	*
iTRAQ	NUCB2_RAT	Nucleobindin-2 (DNA-binding protein NEFA) (Prepronesfatin) [Cleaved into: Nesfatin-1]	NUCB2																					1.17	0		**
iTRAQ	NUCKS_MOUSE	Nuclear ubiquitous casein and cyclin-dependent kinase substrate 1 (JC7)	NUCKS1																					1.2	0.04	*
iTRAQ	ODB2_MOUSE	Lipoamide acyltransferase component of branched-chain alpha-keto acid dehydrogenase complex, mitochondrial (EC 2.3.1.168) (Branched-chain alpha-keto acid dehydrogenase complex component E2) (BCKAD-E2) (BCKADE2) (Dihydrolipoamide acetyltransferase component of branched-chain alpha-keto acid dehydrogenase complex) (Dihydrolipoamide branched chain transacylase) (Dihydrolipoyllysine-residue (2-methyl…	DBT									-1.17	0.02	*
iTRAQ	ODO2_MOUSE	Dihydrolipoyllysine-residue succinyltransferase component of 2-oxoglutarate dehydrogenase complex, mitochondrial (EC 2.3.1.61) (2-oxoglutarate dehydrogenase complex component E2) (OGDC-E2) (Dihydrolipoamide succinyltransferase component of 2-oxoglutarate dehydrogenase complex) (E2K)	DLST																					1.17	0		**
iTRAQ	OFUT1_RAT	GDP-fucose protein O-fucosyltransferase 1 (EC 2.4.1.221) (Peptide-O-fucosyltransferase 1) (O-FucT-1)	POFUT1													1.36	0.02	*
iTRAQ	OSBL3_MOUSE	Oxysterol-binding protein-related protein 3 (ORP-3) (OSBP-related protein 3)	OSBPL3									-1.24	0.05	*
iTRAQ	OSTF1_MOUSE	Osteoclast-stimulating factor 1 (SH3 domain protein 3)	OSTF1	1.18	0.01		**
iTRAQ	OTU6B_MOUSE	OTU domain-containing protein 6B (EC 3.4.19.12)	OTUD6B																	-1.25	0.03	*
iTRAQ	PAI1_RAT	Plasminogen activator inhibitor 1 (PAI) (PAI-1) (Endothelial plasminogen activator inhibitor) (Serpin E1)	SERPINE1	-1.39	0		**	-1.28	0		**	-1.24	0		**	-1.3	0		**	-1.3	0		**	-1.27	0.01		**
iTRAQ	PAK4_MOUSE	Serine/threonine-protein kinase PAK 4 (EC 2.7.11.1) (p21-activated kinase 4) (PAK-4)	PAK4					-1.88	0.01		**					-2.3	0.01		**
iTRAQ	PAPS1_MOUSE	Bifunctional 3'-phosphoadenosine 5'-phosphosulfate synthase 1 (PAPS synthase 1) (PAPSS 1) (Sulfurylase kinase 1) (SK 1) (SK1) [Includes: Sulfate adenylyltransferase (EC 2.7.7.4) (ATP-sulfurylase) (Sulfate adenylate transferase) (SAT); Adenylyl-sulfate kinase (EC 2.7.1.25) (3'-phosphoadenosine-5'-phosphosulfate synthase) (APS kinase) (Adenosine-5'-phosphosulfate 3'-phosphotransferase) (Adenylylsul…	PAPSS1													1.3	0.03	*
iTRAQ	PARD3_MOUSE	Partitioning defective 3 homolog (PAR-3) (PARD-3) (Atypical PKC isotype-specific-interacting protein) (ASIP) (Ephrin-interacting protein) (PHIP)	PARD3																					1.2	0.02	*
iTRAQ	PARK7_RAT	Protein deglycase DJ-1 (EC 3.1.2.-) (EC 3.5.1.-) (Contraception-associated protein 1) (Protein CAP1) (Fertility protein SP22) (Parkinson disease protein 7 homolog)	PARK7	1.34	0.01		**
iTRAQ	PB1_MOUSE	Protein polybromo-1 (BRG1-associated factor 180) (BAF180)	PBRM1																					1.21	0.01		**
iTRAQ	PCH2_MOUSE	Pachytene checkpoint protein 2 homolog (Thyroid hormone receptor interactor 13) (Thyroid receptor-interacting protein 13) (TR-interacting protein 13) (TRIP-13)	TRIP13													-1.19	0.02	*
iTRAQ	PCNA_RAT	Proliferating cell nuclear antigen (PCNA) (Cyclin)	PCNA	1.69	0.05	*						1.65	0.04	*
iTRAQ	PCYXL_MOUSE	Prenylcysteine oxidase-like (EC 1.8.3.-)	PCYOX1L																					-1.83	0.02	*
iTRAQ	PDCD6_MOUSE	Programmed cell death protein 6 (ALG-257) (PMP41) (Probable calcium-binding protein ALG-2)	PDCD6																					-1.46	0.02	*
iTRAQ	PDS5A_RAT	Sister chromatid cohesion protein PDS5 homolog A	PDS5A									-1.18	0		**									1.25	0.01		**
iTRAQ	PEBP1_RAT	Phosphatidylethanolamine-binding protein 1 (PEBP-1) (23 kDa morphine-binding protein) (HCNPpp) (P23K) [Cleaved into: Hippocampal cholinergic neurostimulating peptide (HCNP)]	PEBP1																					-1.39	0.03	*
iTRAQ	PERQ2_MOUSE	PERQ amino acid-rich with GYF domain-containing protein 2 (GRB10-interacting GYF protein 2) (Trinucleotide repeat-containing gene 15 protein)	GIGYF2																					1.17	0		**
iTRAQ	PEX5_RAT	Peroxisomal targeting signal 1 receptor (PTS1 receptor) (PTS1R) (PTS1-BP) (Peroxin-5) (Peroxisomal C-terminal targeting signal import receptor) (Peroxisome receptor 1)	PEX5													-1.91	0.04	*
iTRAQ	PGAM1_MOUSE	Phosphoglycerate mutase 1 (EC 3.1.3.13) (EC 5.4.2.11) (EC 5.4.2.4) (BPG-dependent PGAM 1) (Phosphoglycerate mutase isozyme B) (PGAM-B)	PGAM1	1.19	0		**
iTRAQ	PGH1_RAT	Prostaglandin G/H synthase 1 (EC 1.14.99.1) (Cyclooxygenase-1) (COX-1) (Prostaglandin H2 synthase 1) (PGH synthase 1) (PGHS-1) (PHS 1) (Prostaglandin-endoperoxide synthase 1)	PTGS1					-1.18	0		**					-1.22	0		**					-1.19	0		**
2288	PGK1_RAT	Phosphoglycerate kinase 1 (EC 2.7.2.3)	PGK1																					1.33	0.02	*
iTRAQ	PGLT1_RAT	Protein O-glucosyltransferase 1 (EC 2.4.1.-) (O-glucosyltransferase Rumi homolog) (Protein O-xylosyltransferase) (EC 2.4.2.26)	POGLUT1																					-1.44	0.03	*
iTRAQ	PGTB2_MOUSE	Geranylgeranyl transferase type-2 subunit beta (EC 2.5.1.60) (Geranylgeranyl transferase type II subunit beta) (GGTase-II-beta) (Rab geranyl-geranyltransferase subunit beta) (Rab GG transferase beta) (Rab GGTase beta) (Rab geranylgeranyltransferase subunit beta) (Type II protein geranyl-geranyltransferase subunit beta)	RABGGTB	-1.32	0.03	*
iTRAQ	PHLB1_MOUSE	Pleckstrin homology-like domain family B member 1 (Protein LL5-alpha)	PHLDB1																	-1.21	0.02	*
iTRAQ	PIN4_MOUSE	Peptidyl-prolyl cis-trans isomerase NIMA-interacting 4 (EC 5.2.1.8) (Parvulin-14) (Par14) (Peptidyl-prolyl cis-trans isomerase Pin4) (PPIase Pin4) (Rotamase Pin4)	PIN4									-1.36	0.01		**
3174	PIPNB_RAT	Phosphatidylinositol transfer protein beta isoform (PI-TP-beta) (PtdIns transfer protein beta) (PtdInsTP beta)	PITPNB	1.19	0.04	*						1.26	0		**									1.2	0.02	*
iTRAQ	PIR_RAT	Pirin (EC 1.13.11.24) (Probable quercetin 2,3-dioxygenase PIR) (Probable quercetinase)	PIR																					1.19	0		**
iTRAQ	PK3C3_RAT	Phosphatidylinositol 3-kinase catalytic subunit type 3 (PI3-kinase type 3) (PI3K type 3) (PtdIns-3-kinase type 3) (EC 2.7.1.137) (Phosphoinositide-3-kinase class 3)	PIK3C3																	-1.24	0		**
iTRAQ	PLBL2_RAT	Putative phospholipase B-like 2 (EC 3.1.1.-) (LAMA-like protein 2) (Lamina ancestor homolog 2) (Phospholipase B domain-containing protein 2)	PLBD2									-1.21	0.03	*
iTRAQ	PLCC_MOUSE	1-acyl-sn-glycerol-3-phosphate acyltransferase gamma (EC 2.3.1.51) (1-acylglycerol-3-phosphate O-acyltransferase 3) (1-AGP acyltransferase 3) (1-AGPAT 3) (Lysophosphatidic acid acyltransferase gamma) (LPAAT-gamma)	AGPAT3									-1.39	0.02	*
iTRAQ	PLOD3_RAT	Procollagen-lysine,2-oxoglutarate 5-dioxygenase 3 (EC 1.14.11.4) (Lysyl hydroxylase 3) (LH3)	PLOD3																	-1.18	0		**
iTRAQ	PNKP_MOUSE	Bifunctional polynucleotide phosphatase/kinase (DNA 5'-kinase/3'-phosphatase) (Polynucleotide kinase-3'-phosphatase) [Includes: Polynucleotide 3'-phosphatase (EC 3.1.3.32) (2'(3')-polynucleotidase); Polynucleotide 5'-hydroxyl-kinase (EC 2.7.1.78)]	PNKP									-1.29	0.03	*
iTRAQ	PON2_RAT	Serum paraoxonase/arylesterase 2 (PON 2) (EC 3.1.1.2) (EC 3.1.1.81) (Aromatic esterase 2) (A-esterase 2) (Serum aryldialkylphosphatase 2)	PON2	1.39	0.01		**
2740	PP1G_MOUSE	Serine/threonine-protein phosphatase PP1-gamma catalytic subunit (PP-1G) (EC 3.1.3.16) (Protein phosphatase 1C catalytic subunit)	Ppp1cc													1.17	0.04	*
2119	PP1R7_RAT	Protein phosphatase 1 regulatory subunit 7 (Protein phosphatase 1 regulatory subunit 22)	PPP1R7																					1.19	0.02	*
iTRAQ	PP1R8_MOUSE	Nuclear inhibitor of protein phosphatase 1 (NIPP-1) (Protein phosphatase 1 regulatory inhibitor subunit 8)	PPP1R8									-1.22	0.03	*
iTRAQ	PP1RA_MOUSE	Serine/threonine-protein phosphatase 1 regulatory subunit 10 (MHC class I region proline-rich protein CAT53)	PPP1R10									-1.26	0.05	*
4610	PPIB_RAT	Peptidyl-prolyl cis-trans isomerase B (PPIase B) (EC 5.2.1.8) (CYP-S1) (Cyclophilin B) (Rotamase B) (S-cyclophilin) (SCYLP)	PPIB									1.44	0.02	*
4717	PPIB_RAT	Peptidyl-prolyl cis-trans isomerase B (PPIase B) (EC 5.2.1.8) (CYP-S1) (Cyclophilin B) (Rotamase B) (S-cyclophilin) (SCYLP)	PPIB									1.57	0.02	*
iTRAQ	PPIF_RAT	Peptidyl-prolyl cis-trans isomerase F, mitochondrial (PPIase F) (EC 5.2.1.8) (Cyclophilin D) (CyP-D) (CypD) (Cyclophilin F) (Rotamase F)	PPIF									-1.44	0.05	*
iTRAQ	PPIG_RAT	Peptidyl-prolyl cis-trans isomerase G (PPIase G) (Peptidyl-prolyl isomerase G) (EC 5.2.1.8) (Cyclophilin G) (Matrin cyclophilin) (Matrin-cyp) (Rotamase G)	PPIG																	1.59	0.04	*
iTRAQ	PPM1A_RAT	Protein phosphatase 1A (EC 3.1.3.16) (Protein phosphatase 2C isoform alpha) (PP2C-alpha) (Protein phosphatase IA)	PPM1A																	-1.17	0.01		**
iTRAQ	PPM1F_RAT	Protein phosphatase 1F (EC 3.1.3.16) (Ca(2+)/calmodulin-dependent protein kinase phosphatase) (CaM-kinase phosphatase) (CaMKPase) (Partner of PIX 2)	PPM1F									-1.38	0.02	*
iTRAQ	PPM1G_RAT	Protein phosphatase 1G (EC 3.1.3.16) (Protein phosphatase magnesium-dependent 1 gamma)	PPM1G																					1.22	0		**
iTRAQ	PPT1_RAT	Palmitoyl-protein thioesterase 1 (PPT-1) (EC 3.1.2.22) (Palmitoyl-protein hydrolase 1)	PPT1					-1.33	0		**													1.32	0		**
iTRAQ	PPWD1_MOUSE	Peptidylprolyl isomerase domain and WD repeat-containing protein 1 (EC 5.2.1.8)	PPWD1																					-1.23	0.03	*
iTRAQ	PR38A_MOUSE	Pre-mRNA-splicing factor 38A	PRPF38A													-1.17	0.05	*
iTRAQ	PR40A_MOUSE	Pre-mRNA-processing factor 40 homolog A (Formin-binding protein 11) (FBP-11) (Formin-binding protein 3)	PRPF40A																	-1.19	0		**
iTRAQ	PRC2C_MOUSE	Protein PRRC2C (BAT2 domain-containing protein 1) (HLA-B-associated transcript 2-like 2) (Proline-rich and coiled-coil-containing protein 2C)	PRRC2C																	-1.18	0.01		**
iTRAQ	PROSC_MOUSE	Proline synthase co-transcribed bacterial homolog protein	PROSC									-1.17	0.03	*
iTRAQ	PRP19_MOUSE	Pre-mRNA-processing factor 19 (EC 6.3.2.-) (Nuclear matrix protein 200) (PRP19/PSO4 homolog) (Senescence evasion factor)	PRPF19													-1.19	0.02	*
iTRAQ	PRP31_MOUSE	U4/U6 small nuclear ribonucleoprotein Prp31 (Pre-mRNA-processing factor 31) (U4/U6 snRNP 61 kDa protein) (Protein 61K)	PRPF31																					1.17	0.02	*
iTRAQ	PRPS1_MOUSE	Ribose-phosphate pyrophosphokinase 1 (EC 2.7.6.1) (Phosphoribosyl pyrophosphate synthase I) (PRS-I)	PRPS1	1.25	0.04	*						1.25	0.05	*						1.26	0.04	*
3982	PSA6_RAT	Proteasome subunit alpha type-6 (EC 3.4.25.1) (Macropain iota chain) (Multicatalytic endopeptidase complex iota chain) (Proteasome iota chain)	PSMA6									1.39	0.02	*
4178	PSB4_MOUSE	Proteasome subunit beta type-4 (EC 3.4.25.1) (Low molecular mass protein 3) (Macropain beta chain) (Multicatalytic endopeptidase complex beta chain) (Proteasome beta chain) (Proteasome chain 3)	PSMB4													-1.51	0.05	*
iTRAQ	PSB6_RAT	Proteasome subunit beta type-6 (EC 3.4.25.1) (Macropain delta chain) (Multicatalytic endopeptidase complex delta chain) (Proteasome chain 5) (Proteasome delta chain) (Proteasome subunit Y)	LOC100360846/Psmb6													1.21	0.05	*						1.24	0.01		**
iTRAQ	PSB7_RAT	Proteasome subunit beta type-7 (EC 3.4.25.1) (Macropain chain Z) (Multicatalytic endopeptidase complex chain Z) (Proteasome subunit Z)	PSMB7																					1.37	0		**
2490	PSD13_RAT	26S proteasome non-ATPase regulatory subunit 13 (26S proteasome regulatory subunit RPN9) (26S proteasome regulatory subunit S11) (26S proteasome regulatory subunit p40.5)	PSMD13													-1.25	0.03	*						-1.25	0.02	*
iTRAQ	PSMD7_MOUSE	26S proteasome non-ATPase regulatory subunit 7 (26S proteasome regulatory subunit RPN8) (26S proteasome regulatory subunit S12) (Mov34 protein) (Proteasome subunit p40)	PSMD7									-1.21	0		**
iTRAQ	PTMA_RAT	Prothymosin alpha [Cleaved into: Prothymosin alpha, N-terminally processed; Thymosin alpha]	LOC100359583/Ptma													1.27	0		**
iTRAQ	PTN1_RAT	Tyrosine-protein phosphatase non-receptor type 1 (EC 3.1.3.48) (Protein-tyrosine phosphatase 1B) (PTP-1B)	PTPN1	-1.25	0.03	*						-1.32	0.01		**					-1.38	0.01		**
iTRAQ	PTN11_MOUSE	Tyrosine-protein phosphatase non-receptor type 11 (EC 3.1.3.48) (Protein-tyrosine phosphatase SYP) (SH-PTP2) (SHP-2) (Shp2)	PTPN11	-1.21	0.01		**					-1.27	0		**					-1.39	0		**
iTRAQ	PYRD_RAT	Dihydroorotate dehydrogenase (quinone), mitochondrial (DHOdehase) (EC 1.3.5.2) (Dihydroorotate oxidase)	DHODH																					1.18	0.01		**
iTRAQ	Q5M9K9_MOUSE	60S ribosomal protein L31 (MCG126194, isoform CRA_a) (Ribosomal protein L31)	RPL31									-1.29	0		**
iTRAQ	QCR1_RAT	Cytochrome b-c1 complex subunit 1, mitochondrial (Complex III subunit 1) (Core protein I) (Ubiquinol-cytochrome-c reductase complex core protein 1)	UQCRC1	1.2	0.02	*
iTRAQ	RAB10_MOUSE	Ras-related protein Rab-10	RAB10																					-1.29	0.01		**
iTRAQ	RAB18_MOUSE	Ras-related protein Rab-18	RAB18																					-1.17	0.03	*
iTRAQ	RAB21_MOUSE	Ras-related protein Rab-21 (Rab-12)	RAB21													-1.17	0.02	*
iTRAQ	RAB31_MOUSE	Ras-related protein Rab-31	RAB31	-1.18	0.03	*														-1.17	0.02	*
iTRAQ	RAB32_MOUSE	Ras-related protein Rab-32	RAB32									-1.24	0.02	*						-1.25	0.04	*
iTRAQ	RAB3A_MOUSE	Ras-related protein Rab-3A	RAB3A	1.49	0		**
iTRAQ	RANB9_MOUSE	Ran-binding protein 9 (RanBP9) (B-cell antigen receptor Ig beta-associated protein 1) (IBAP-1) (Ran-binding protein M) (RanBPM)	RANBP9									-1.22	0.02	*
iTRAQ	RCD1_MOUSE	Cell differentiation protein RCD1 homolog (Rcd-1) (CCR4-NOT transcription complex subunit 9) (EPO-induced protein FL10)	RQCD1									-1.36	0.02	*
iTRAQ	RED_RAT	Protein Red (Cytokine IK) (IK factor)	IK																					1.38	0.04	*
iTRAQ	RFA1_MOUSE	Replication protein A 70 kDa DNA-binding subunit (RP-A p70) (Replication factor A protein 1) (RF-A protein 1) [Cleaved into: Replication protein A 70 kDa DNA-binding subunit, N-terminally processed]	RPA1	1.23	0.01		**
iTRAQ	RFC5_MOUSE	Replication factor C subunit 5 (Activator 1 36 kDa subunit) (A1 36 kDa subunit) (Activator 1 subunit 5) (Replication factor C 36 kDa subunit) (RF-C 36 kDa subunit) (RFC36)	RFC5									-1.19	0.01		**
iTRAQ	RFX1_MOUSE	MHC class II regulatory factor RFX1 (Regulatory factor X 1) (Transcription factor RFX1)	RFX1																	-1.18	0.01		**
iTRAQ	RIC8A_MOUSE	Synembryn-A (Protein Ric-8A)	RIC8A									-1.21	0.02	*						-1.18	0.01		**
iTRAQ	RINI_RAT	Ribonuclease inhibitor (Ribonuclease/angiogenin inhibitor 1)	RNH1	1.34	0		**					1.29	0		**					1.17	0.01		**
iTRAQ	RIR2_RAT	Ribonucleoside-diphosphate reductase subunit M2 (EC 1.17.4.1) (Ribonucleotide reductase small chain) (Ribonucleotide reductase small subunit)	RRM2	1.18	0		**
iTRAQ	RL10_MOUSE	60S ribosomal protein L10 (Protein QM homolog)	RPL10	1.25	0		**
iTRAQ	RL12_RAT	60S ribosomal protein L12	RPL12																	1.3	0.04	*
iTRAQ	RL13_RAT	60S ribosomal protein L13	RPL13													-1.2	0		**
iTRAQ	RL14_RAT	60S ribosomal protein L14	RPL14	1.28	0.01		**													1.25	0.02	*
iTRAQ	RL18_RAT	60S ribosomal protein L18	RPL18					-1.17	0.01		**	-1.22	0.01		**
iTRAQ	RL18A_MOUSE	60S ribosomal protein L18a	RPL18A	1.19	0.02	*
iTRAQ	RL28_MOUSE	60S ribosomal protein L28	RPL28	1.26	0.01		**													1.27	0.03	*
iTRAQ	RL32_MOUSE	60S ribosomal protein L32	Rpl32	1.21	0.01		**
iTRAQ	RL4_RAT	60S ribosomal protein L4 (60S ribosomal protein L1)	RPL4													-1.18	0		**
iTRAQ	RL7A_MOUSE	60S ribosomal protein L7a (Surfeit locus protein 3)	RPL7A	1.27	0		**
iTRAQ	RL8_MOUSE	60S ribosomal protein L8	RPL8	1.26	0.01		**
2864	RLA0_RAT	60S acidic ribosomal protein P0 (60S ribosomal protein L10E)	RPLP0													1.21	0.03	*						1.2	0.02	*
iTRAQ	RLA2_RAT	60S acidic ribosomal protein P2	Rplp2 (includes others)									-1.2	0		**
iTRAQ	RM40_RAT	39S ribosomal protein L40, mitochondrial (L40mt) (MRP-L40)	MRPL40																					2.38	0		**
iTRAQ	RM41_RAT	39S ribosomal protein L41, mitochondrial (L41mt) (MRP-L41)	MRPL41																	-1.23	0.05	*
3468	RN114_RAT	E3 ubiquitin-protein ligase RNF114 (EC 6.3.2.-) (RING finger protein 114) (Zinc finger protein 313)	RNF114													1.22	0.01		**
iTRAQ	ROCK1_RAT	Rho-associated protein kinase 1 (EC 2.7.11.1) (Liver regeneration-related protein LRRG199) (Rho-associated, coiled-coil-containing protein kinase 1) (Rho-associated, coiled-coil-containing protein kinase I) (ROCK-I) (p150 RhoA-binding kinase ROK beta) (p160 ROCK-1) (p160ROCK)	ROCK1					-1.23	0.01		**					-1.24	0.03	*
iTRAQ	RPAB1_MOUSE	DNA-directed RNA polymerases I, II, and III subunit RPABC1 (RNA polymerases I, II, and III subunit ABC1) (DNA-directed RNA polymerase II subunit E) (RPB5 homolog)	POLR2E																					1.22	0.03	*
iTRAQ	RPAP3_RAT	RNA polymerase II-associated protein 3	RPAP3									-1.36	0.01		**
iTRAQ	RPR1A_MOUSE	Regulation of nuclear pre-mRNA domain-containing protein 1A (Cyclin-dependent kinase inhibitor 2B-related protein) (p15INK4B-related protein)	RPRD1A									-1.22	0.02	*
iTRAQ	RPR1B_MOUSE	Regulation of nuclear pre-mRNA domain-containing protein 1B (Cell cycle-related and expression-elevated protein in tumor)	RPRD1B																	-1.17	0.01		**
iTRAQ	RRF2M_MOUSE	Ribosome-releasing factor 2, mitochondrial (RRF2mt) (Elongation factor G 2, mitochondrial) (EF-G2mt) (mEF-G 2)	GFM2	1.3	0		**
iTRAQ	RRP44_MOUSE	Exosome complex exonuclease RRP44 (EC 3.1.13.-) (EC 3.1.26.-) (Protein DIS3 homolog) (Ribosomal RNA-processing protein 44)	DIS3									-1.21	0.01		**
iTRAQ	RRP5_MOUSE	Protein RRP5 homolog (Apoptosis-linked gene 4 protein) (Programmed cell death protein 11)	PDCD11									-1.42	0.02	*
iTRAQ	RRS1_RAT	Ribosome biogenesis regulatory protein homolog	RRS1									-1.22	0		**									1.22	0.02	*
iTRAQ	RS15A_MOUSE	40S ribosomal protein S15a	RPS15A													-1.21	0.01		**
iTRAQ	RS21_MOUSE	40S ribosomal protein S21	RPS21									-1.25	0.03	*
iTRAQ	RS6_MOUSE	40S ribosomal protein S6 (Phosphoprotein NP33)	RPS6	1.28	0.02	*
iTRAQ	RS8_MOUSE	40S ribosomal protein S8	RPS8	1.22	0.01		**
iTRAQ	RS9_MOUSE	40S ribosomal protein S9	RPS9									-1.31	0.01		**									-1.24	0.05	*
iTRAQ	RT25_RAT	28S ribosomal protein S25, mitochondrial (MRP-S25) (S25mt)	MRPS25									-1.26	0.02	*
iTRAQ	S12A7_RAT	Solute carrier family 12 member 7 (Electroneutral potassium-chloride cotransporter 4) (K-Cl cotransporter 4)	SLC12A7	-1.2	0.03	*						-1.21	0.04	*						-1.23	0.02	*
iTRAQ	S30BP_MOUSE	SAP30-binding protein (Transcriptional regulator protein HCNGP)	SAP30BP																	-1.28	0.03	*
iTRAQ	S38A2_RAT	Sodium-coupled neutral amino acid transporter 2 (Amino acid transporter A2) (Solute carrier family 38 member 2) (System A amino acid transporter 2) (System A transporter 1) (System N amino acid transporter 2)	SLC38A2																					-1.66	0.04	*
iTRAQ	SACS_MOUSE	Sacsin (DnaJ homolog subfamily C member 29) (DNAJC29)	Sacs					-1.18	0		**					-1.2	0.02	*
iTRAQ	SAP_RAT	Prosaposin (Sulfated glycoprotein 1) (SGP-1) [Cleaved into: Saposin-A; Saposin-B-Val; Saposin-B; Saposin-C; Saposin-D]	PSAP	1.35	0.01		**					1.3	0.01		**					1.31	0.01		**	1.2	0		**
iTRAQ	SAP18_MOUSE	Histone deacetylase complex subunit SAP18 (18 kDa Sin3-associated polypeptide) (Sin3-associated polypeptide p18)	SAP18																					1.19	0.02	*
iTRAQ	SBNO1_MOUSE	Protein strawberry notch homolog 1 (mSno1)	SBNO1									-1.33	0.05	*
iTRAQ	SCRIB_MOUSE	Protein scribble homolog (Scribble) (Protein LAP4)	SCRIB																					1.33	0		**
iTRAQ	SDCB1_RAT	Syntenin-1 (Syndecan-binding protein 1)	SDCBP													-1.45	0.01		**
iTRAQ	SDE2_RAT	Protein SDE2 homolog	SDE2																	-1.22	0.02	*
iTRAQ	SDF2L_MOUSE	Stromal cell-derived factor 2-like protein 1 (SDF2-like protein 1)	SDF2L1																					-1.42	0.03	*
iTRAQ	SEC20_RAT	Vesicle transport protein SEC20	BNIP1																					1.3	0.02	*
iTRAQ	SEP10_RAT	Septin-10	SEPT10	1.19	0.03	*						1.21	0.02	*
iTRAQ	SEP15_MOUSE	15 kDa selenoprotein	SEP15									-1.33	0.05	*
iTRAQ	SERC1_MOUSE	Serine incorporator 1 (Axotomy-induced glyco/Golgi protein 2) (Membrane protein TMS-2) (Tumor differentially expressed protein 1-like) (Tumor differentially expressed protein 2)	SERINC1																	-1.31	0.03	*
2094	SERPH_RAT	Serpin H1 (47 kDa heat shock protein) (Collagen-binding protein) (Colligin) (GP46)	SERPINH1													1.46	0.04	*
iTRAQ	SF3B4_MOUSE	Splicing factor 3B subunit 4	SF3B4									-1.19	0.03	*
iTRAQ	SF3B6_MOUSE	Splicing factor 3B subunit 6 (Pre-mRNA branch site protein p14) (SF3b 14 kDa subunit)	SF3B6	1.2	0.01		**
iTRAQ	SH3L3_MOUSE	SH3 domain-binding glutamic acid-rich-like protein 3	SH3BGRL3									-1.33	0		**
iTRAQ	SHC1_MOUSE	SHC-transforming protein 1 (SHC-transforming protein A) (Src homology 2 domain-containing-transforming protein C1) (SH2 domain protein C1)	SHC1									-1.18	0.04	*
iTRAQ	SHIP2_RAT	Phosphatidylinositol 3,4,5-trisphosphate 5-phosphatase 2 (EC 3.1.3.86) (Inositol polyphosphate phosphatase-like protein 1) (INPPL-1) (SH2 domain-containing inositol 5'-phosphatase 2) (SH2 domain-containing inositol phosphatase 2) (SHIP-2)	INPPL1									-1.19	0.01		**
iTRAQ	SHOT1_RAT	Shootin-1 (Shootin1)	SHTN1					-1.17	0.04	*
iTRAQ	SIR1_MOUSE	NAD-dependent protein deacetylase sirtuin-1 (EC 3.5.1.-) (Regulatory protein SIR2 homolog 1) (SIR2-like protein 1) (SIR2alpha) (Sir2) (mSIR2a) [Cleaved into: SirtT1 75 kDa fragment (75SirT1)]	SIRT1	1.42	0.05	*
iTRAQ	SMAP_MOUSE	Small acidic protein (Sid 2057)	C11orf58																	-1.32	0.03	*
iTRAQ	SMCE1_RAT	SWI/SNF-related matrix-associated actin-dependent regulator of chromatin subfamily E member 1 (BRG1-associated factor 57) (BAF57)	SMARCE1									-1.19	0.02	*
iTRAQ	SMD1_MOUSE	Small nuclear ribonucleoprotein Sm D1 (Sm-D1) (Sm-D autoantigen) (snRNP core protein D1)	SNRPD1													-2.77	0.04	*
iTRAQ	SMD3_MOUSE	Small nuclear ribonucleoprotein Sm D3 (Sm-D3) (snRNP core protein D3)	SNRPD3	1.17	0.01		**													1.2	0.01		**
iTRAQ	SMG1_MOUSE	Serine/threonine-protein kinase SMG1 (SMG-1) (EC 2.7.11.1)	SMG1	-1.28	0.01		**
iTRAQ	SMUG1_RAT	Single-strand selective monofunctional uracil-DNA glycosylase (EC 3.2.2.-)	SMUG1	1.21	0.03	*
iTRAQ	SNAPN_MOUSE	SNARE-associated protein Snapin (Biogenesis of lysosome-related organelles complex 1 subunit 7) (BLOC-1 subunit 7) (Synaptosomal-associated protein 25-binding protein) (SNAP-associated protein)	SNAPIN																					1.23	0.01		**
iTRAQ	SNX2_MOUSE	Sorting nexin-2	SNX2																	-1.18	0		**
iTRAQ	SNX4_MOUSE	Sorting nexin-4	SNX4					-1.36	0.01		**	-1.19	0.03	*		-1.33	0.02	*
iTRAQ	SNX7_MOUSE	Sorting nexin-7	SNX7					-1.22	0		**	-1.36	0.04	*		-1.45	0.01		**	-1.39	0		**
4324	SODM_RAT	Superoxide dismutase [Mn], mitochondrial (EC 1.15.1.1)	SOD2																	1.26	0.02	*
iTRAQ	SON_MOUSE	Protein SON (Negative regulatory element-binding protein) (NRE-binding protein)	SON									-1.21	0		**
iTRAQ	SPF27_MOUSE	Pre-mRNA-splicing factor SPF27 (Breast carcinoma-amplified sequence 2 homolog) (DNA amplified in mammary carcinoma 1 protein)	BCAS2									-1.22	0.05	*										1.35	0.01		**
iTRAQ	SPIT1_MOUSE	Kunitz-type protease inhibitor 1 (Hepatocyte growth factor activator inhibitor type 1) (HAI-1)	SPINT1													-1.36	0.05	*
iTRAQ	SPRC_MOUSE	SPARC (Basement-membrane protein 40) (BM-40) (Osteonectin) (ON) (Secreted protein acidic and rich in cysteine)	SPARC	1.25	0.02	*
iTRAQ	SPT6H_MOUSE	Transcription elongation factor SPT6	SUPT6H													-1.18	0.03	*
iTRAQ	SPTC2_MOUSE	Serine palmitoyltransferase 2 (EC 2.3.1.50) (Long chain base biosynthesis protein 2) (LCB 2) (Long chain base biosynthesis protein 2a) (LCB2a) (Serine-palmitoyl-CoA transferase 2) (SPT 2)	SPTLC2					-1.26	0.03	*
iTRAQ	SRSF6_MOUSE	Serine/arginine-rich splicing factor 6 (Pre-mRNA-splicing factor SRP55) (Splicing factor, arginine/serine-rich 6)	SRSF6																					1.27	0.03	*
iTRAQ	STAM1_MOUSE	Signal transducing adapter molecule 1 (STAM-1)	STAM									1.27	0		**
iTRAQ	STAT2_MOUSE	Signal transducer and activator of transcription 2	STAT2									-1.22	0.01		**					-1.32	0.02	*
iTRAQ	STAT3_RAT	Signal transducer and activator of transcription 3	STAT3																					1.39	0.04	*
iTRAQ	STAU1_MOUSE	Double-stranded RNA-binding protein Staufen homolog 1	STAU1																					1.21	0.01		**
2599	STML2_RAT	Stomatin-like protein 2, mitochondrial (SLP-2)	STOML2									1.24	0.03	*
5125	STMN1_RAT	Stathmin (Leukemia-associated phosphoprotein p18) (Metablastin) (Oncoprotein 18) (Op18) (Phosphoprotein p19) (pp19) (Pr22 protein) (Prosolin) (pp17)	STMN1													1.4	0		**					1.23	0.01		**
iTRAQ	STRN4_MOUSE	Striatin-4 (Zinedin)	STRN4																					1.25	0.01		**
iTRAQ	STXB1_MOUSE	Syntaxin-binding protein 1 (Protein unc-18 homolog 1) (Unc18-1) (Protein unc-18 homolog A) (Unc-18A)	STXBP1																	-1.17	0		**
iTRAQ	STXB2_RAT	Syntaxin-binding protein 2 (Protein unc-18 homolog 2) (Munc18-2) (Unc18-2) (Protein unc-18 homolog B) (Unc-18B)	STXBP2									-1.22	0.01		**					-1.23	0		**
iTRAQ	STXB3_MOUSE	Syntaxin-binding protein 3 (MUNC-18-3) (Mammalian homolog of Unc-18c) (Munc-18c) (Protein unc-18 homolog 3) (Unc18-3) (Protein unc-18 homolog C) (Unc-18C)	STXBP3																					-1.36	0.04	*
iTRAQ	SUCB2_MOUSE	Succinyl-CoA ligase [GDP-forming] subunit beta, mitochondrial (EC 6.2.1.4) (GTP-specific succinyl-CoA synthetase subunit beta) (Succinyl-CoA synthetase beta-G chain) (SCS-betaG)	SUCLG2																					1.25	0.03	*
iTRAQ	SUN1_MOUSE	SUN domain-containing protein 1 (Protein unc-84 homolog A) (Sad1/unc-84 protein-like 1)	SUN1									-1.3	0.05	*
iTRAQ	SUOX_RAT	Sulfite oxidase, mitochondrial (EC 1.8.3.1)	SUOX																					1.18	0.04	*
iTRAQ	SYF1_MOUSE	Pre-mRNA-splicing factor SYF1 (XPA-binding protein 2)	XAB2																	-1.17	0.03	*
iTRAQ	SYIM_MOUSE	Isoleucine--tRNA ligase, mitochondrial (EC 6.1.1.5) (Isoleucyl-tRNA synthetase) (IleRS)	IARS2																					1.26	0		**
iTRAQ	SYN1_RAT	Synapsin-1 (Synapsin I)	SYN1	1.31	0.01		**																	1.2	0.04	*
iTRAQ	SYNC_MOUSE	Asparagine--tRNA ligase, cytoplasmic (EC 6.1.1.22) (Asparaginyl-tRNA synthetase) (AsnRS)	NARS	1.43	0		**					1.29	0.03	*						1.27	0.04	*
iTRAQ	SYNE2_MOUSE	Nesprin-2 (Nuclear envelope spectrin repeat protein 2) (Nucleus and actin connecting element protein) (Protein NUANCE) (Synaptic nuclear envelope protein 2) (Syne-2)	SYNE2																	-1.2	0.01		**
iTRAQ	SYNEM_MOUSE	Synemin (Desmuslin)	SYNM									-1.17	0.03	*
iTRAQ	SYRC_RAT	Arginine--tRNA ligase, cytoplasmic (EC 6.1.1.19) (Arginyl-tRNA synthetase) (ArgRS)	RARS																					-1.18	0		**
iTRAQ	SYSM_MOUSE	Serine--tRNA ligase, mitochondrial (EC 6.1.1.11) (SerRSmt) (Seryl-tRNA synthetase) (SerRS) (Seryl-tRNA(Ser/Sec) synthetase)	SARS2									-1.17	0.05	*						-1.65	0.04	*
iTRAQ	SYT1_MOUSE	Synaptotagmin-1 (Synaptotagmin I) (SytI) (p65)	SYT1					-1.26	0.03	*
iTRAQ	SYUA_MOUSE	Alpha-synuclein (Non-A beta component of AD amyloid) (Non-A4 component of amyloid precursor) (NACP)	SNCA									-1.18	0.05	*
iTRAQ	T120A_RAT	Transmembrane protein 120A (Transmembrane protein induced by tumor necrosis factor alpha)	TMEM120A													-1.19	0.01		**
iTRAQ	TALDO_RAT	Transaldolase (EC 2.2.1.2)	TALDO1													1.17	0		**
iTRAQ	TB10A_MOUSE	TBC1 domain family member 10A (EBP50-PDX interactor of 64 kDa) (EPI64 protein)	TBC1D10A					-1.67	0.01		**
2879	TBB5_MOUSE	Tubulin beta-5 chain	TUBB																					-1.24	0.05	*
iTRAQ	TBCA_RAT	Tubulin-specific chaperone A (TCP1-chaperonin cofactor A) (Tubulin-folding cofactor A) (CFA)	TBCA																	-1.19	0.04	*
iTRAQ	TBL1X_MOUSE	F-box-like/WD repeat-containing protein TBL1X (Transducin beta-like protein 1X)	TBL1X																	-1.21	0.04	*
iTRAQ	TCEA1_MOUSE	Transcription elongation factor A protein 1 (Transcription elongation factor S-II protein 1) (Transcription elongation factor TFIIS.o)	TCEA1	1.28	0.02	*
iTRAQ	TDIF2_MOUSE	Deoxynucleotidyltransferase terminal-interacting protein 2	DNTTIP2																	-1.6	0.01		**
iTRAQ	TEX10_MOUSE	Testis-expressed sequence 10 protein	TEX10																					1.31	0.02	*
iTRAQ	TF2B_MOUSE	Transcription initiation factor IIB (General transcription factor TFIIB) (RNA polymerase II alpha initiation factor)	GTF2B													1.17	0.01		**					1.17	0		**
iTRAQ	TF2H4_MOUSE	General transcription factor IIH subunit 4 (Basic transcription factor 2 52 kDa subunit) (BTF2 p52) (General transcription factor IIH polypeptide 4) (TFIIH basal transcription factor complex p52 subunit)	GTF2H4					-1.27	0.03	*
iTRAQ	TGFI1_RAT	Transforming growth factor beta-1-induced transcript 1 protein (Androgen receptor-associated protein of 55 kDa) (Hydrogen peroxide-inducible clone 5 protein) (Hic-5)	TGFB1I1					-1.18	0.01		**
iTRAQ	TGON3_RAT	Trans-Golgi network integral membrane protein TGN38	Tgoln1									-1.23	0.01		**					-1.22	0.01		**
iTRAQ	THIC_RAT	Acetyl-CoA acetyltransferase, cytosolic (EC 2.3.1.9) (Cytosolic acetoacetyl-CoA thiolase)	ACAT2	1.23	0		**
iTRAQ	THIO_RAT	Thioredoxin (Trx)	TXN																					1.17	0.01		**
iTRAQ	THOC2_MOUSE	THO complex subunit 2 (Tho2)	THOC2									-1.56	0.03	*
iTRAQ	THOC5_RAT	THO complex subunit 5 homolog (Fms-interacting protein)	THOC5	1.27	0.01		**
iTRAQ	THTPA_RAT	Thiamine-triphosphatase (ThTPase) (EC 3.6.1.28)	THTPA									-1.28	0.01		**
iTRAQ	THUM1_MOUSE	THUMP domain-containing protein 1	THUMPD1	1.27	0.04	*
4424	TMEDA_RAT	Transmembrane emp24 domain-containing protein 10 (21 kDa transmembrane-trafficking protein) (Transmembrane protein Tmp21) (p24 family protein delta-1) (p24delta1)	TMED10													-1.38	0.01		**					-1.34	0.01		**
iTRAQ	TMM43_RAT	Transmembrane protein 43 (Protein LUMA)	TMEM43																	-1.17	0.02	*		-1.22	0.01		**
iTRAQ	TMTC3_MOUSE	Transmembrane and TPR repeat-containing protein 3	TMTC3									-1.23	0.05	*						-1.17	0.04	*
iTRAQ	TOIP1_RAT	Torsin-1A-interacting protein 1 (Lamina-associated polypeptide 1B) (LAP1B) (Lamina-associated polypeptide 1C) (LAP1C)	TOR1AIP1									-1.17	0.05	*
iTRAQ	TOIP2_RAT	Torsin-1A-interacting protein 2	TOR1AIP2																					1.28	0.03	*
iTRAQ	TPIS_RAT	Triosephosphate isomerase (TIM) (EC 5.3.1.1) (Triose-phosphate isomerase)	Tpi1 (includes others)	1.18	0		**
iTRAQ	TRMB_MOUSE	tRNA (guanine-N(7)-)-methyltransferase (EC 2.1.1.33) (Methyltransferase-like protein 1) (tRNA (guanine(46)-N(7))-methyltransferase) (tRNA(m7G46)-methyltransferase)	METTL1									-1.28	0.04	*		-1.31	0.03	*
iTRAQ	TSNAX_RAT	Translin-associated protein X (Translin-associated factor X)	TSNAX	-1.19	0.01		**
iTRAQ	TSR1_MOUSE	Pre-rRNA-processing protein TSR1 homolog	TSR1									-1.35	0.01		**					-1.25	0.02	*
iTRAQ	TTC33_MOUSE	Tetratricopeptide repeat protein 33 (TPR repeat protein 33)	TTC33					-1.26	0.03	*														1.38	0.03	*
iTRAQ	TX1B3_MOUSE	Tax1-binding protein 3 (Tax interaction protein 1) (TIP-1)	TAX1BP3																	-1.25	0.01		**
iTRAQ	TXTP_RAT	Tricarboxylate transport protein, mitochondrial (Citrate transport protein) (CTP) (Solute carrier family 25 member 1) (Tricarboxylate carrier protein)	Slc25a1	1.21	0.04	*
iTRAQ	U119B_MOUSE	Protein unc-119 homolog B	UNC119B					-1.23	0.01		**
5065	UB2L3_MOUSE	Ubiquitin-conjugating enzyme E2 L3 (EC 2.3.2.23) (E2 ubiquitin-conjugating enzyme L3) (UbcM4) (Ubiquitin carrier protein L3) (Ubiquitin-protein ligase L3)	UBE2L3																					-1.35	0.05	*
iTRAQ	UB2R1_MOUSE	Ubiquitin-conjugating enzyme E2 R1 (EC 2.3.2.23) ((E3-independent) E2 ubiquitin-conjugating enzyme R1) (EC 2.3.2.24) (E2 ubiquitin-conjugating enzyme R1) (Ubiquitin-conjugating enzyme E2-32 kDa complementing) (Ubiquitin-conjugating enzyme E2-CDC34) (Ubiquitin-protein ligase R1)	CDC34																	-1.2	0.03	*
iTRAQ	UBC9_MOUSE	SUMO-conjugating enzyme UBC9 (EC 6.3.2.-) (SUMO-protein ligase) (Ubiquitin carrier protein 9) (mUBC9) (Ubiquitin carrier protein I) (Ubiquitin-conjugating enzyme E2 I) (Ubiquitin-protein ligase I)	UBE2I	1.31	0.02	*
iTRAQ	UBE3A_MOUSE	Ubiquitin-protein ligase E3A (EC 6.3.2.-) (Oncogenic protein-associated protein E6-AP)	UBE3A																					1.19	0.05	*
iTRAQ	UBP14_MOUSE	Ubiquitin carboxyl-terminal hydrolase 14 (EC 3.4.19.12) (Deubiquitinating enzyme 14) (Ubiquitin thioesterase 14) (Ubiquitin-specific-processing protease 14)	USP14	1.2	0.01		**
iTRAQ	UBR1_MOUSE	E3 ubiquitin-protein ligase UBR1 (EC 6.3.2.-) (N-recognin-1) (Ubiquitin-protein ligase E3-alpha-1) (Ubiquitin-protein ligase E3-alpha-I)	UBR1					1.31	0.02	*
iTRAQ	UBXN7_MOUSE	UBX domain-containing protein 7	UBXN7																	-1.22	0.01		**
iTRAQ	UCK2_MOUSE	Uridine-cytidine kinase 2 (UCK 2) (EC 2.7.1.48) (Cytidine monophosphokinase 2) (Uridine monophosphokinase 2)	UCK2									-1.26	0.04	*
iTRAQ	UPAR_RAT	Urokinase plasminogen activator surface receptor (U-PAR) (uPAR) (CD antigen CD87)	PLAUR									-1.45	0.02	*
iTRAQ	UTP15_RAT	U3 small nucleolar RNA-associated protein 15 homolog	UTP15									-1.62	0.01		**					-1.66	0.01		**
iTRAQ	VAS1_RAT	V-type proton ATPase subunit S1 (V-ATPase subunit S1) (C7-1 protein) (V-ATPase Ac45 subunit) (V-ATPase S1 accessory protein) (Vacuolar proton pump subunit S1)	ATP6AP1																					-1.42	0.01		**
iTRAQ	VASN_MOUSE	Vasorin (Protein slit-like 2)	VASN																					1.23	0.03	*
iTRAQ	VCIP1_RAT	Deubiquitinating protein VCIP135 (EC 3.4.19.12) (Valosin-containing protein p97/p47 complex-interacting protein 1) (Valosin-containing protein p97/p47 complex-interacting protein p135)	VCPIP1																					1.22	0.02	*
iTRAQ	VKGC_RAT	Vitamin K-dependent gamma-carboxylase (EC 4.1.1.90) (Gamma-glutamyl carboxylase) (Peptidyl-glutamate 4-carboxylase) (Vitamin K gamma glutamyl carboxylase)	GGCX	-1.46	0.04	*						-1.47	0.04	*
iTRAQ	VLDLR_RAT	Very low-density lipoprotein receptor (VLDL receptor) (VLDL-R)	VLDLR													1.2	0.01		**					1.21	0		**
iTRAQ	VP26A_RAT	Vacuolar protein sorting-associated protein 26A (Vesicle protein sorting 26A)	VPS26A																	-1.18	0.04	*
iTRAQ	VP37B_MOUSE	Vacuolar protein sorting-associated protein 37B (Vps37B) (ESCRT-I complex subunit VPS37B)	VPS37B																	-1.21	0.03	*
4477	VPS29_RAT	Vacuolar protein sorting-associated protein 29 (Vesicle protein sorting 29)	VPS29													-1.24	0.03	*						-1.33	0.01		**
iTRAQ	VPS52_RAT	Vacuolar protein sorting-associated protein 52 homolog (SAC2 suppressor of actin mutations 2-like protein)	VPS52									-1.19	0.04	*
iTRAQ	WAPL_MOUSE	Wings apart-like protein homolog (Dioxin-inducible factor 2) (DIF-2) (WAPL cohesin release factor)	WAPL									-1.3	0		**
iTRAQ	WASH1_RAT	WAS protein family homolog 1	WASH1	1.23	0.04	*						1.18	0.01		**
iTRAQ	WDHD1_MOUSE	WD repeat and HMG-box DNA-binding protein 1 (Acidic nucleoplasmic DNA-binding protein 1) (And-1)	WDHD1					-1.2	0.05	*
iTRAQ	WDR12_RAT	Ribosome biogenesis protein WDR12 (WD repeat-containing protein 12)	WDR12																	-1.31	0.04	*
iTRAQ	WDR6_RAT	WD repeat-containing protein 6	WDR6													1.24	0.02	*
iTRAQ	WRIP1_RAT	ATPase WRNIP1 (EC 3.6.1.3) (Werner helicase-interacting protein 1)	WRNIP1					-1.25	0		**
iTRAQ	XPOT_MOUSE	Exportin-T (Exportin(tRNA)) (tRNA exportin)	XPOT																					1.4	0.03	*
iTRAQ	YKT6_RAT	Synaptobrevin homolog YKT6 (EC 2.3.1.-)	YKT6									-1.17	0		**					-1.17	0		**
iTRAQ	YTDC2_MOUSE	Probable ATP-dependent RNA helicase YTHDC2 (EC 3.6.4.13)	YTHDC2									-1.27	0.01		**
iTRAQ	ZC3HF_RAT	Zinc finger CCCH domain-containing protein 15 (p48ZnF)	Zc3h15																					1.32	0.01		**
iTRAQ	ZY11B_MOUSE	Protein zyg-11 homolog B	ZYG11B																					1.97	0.05	*
