# Supplementary material for: Proteome Analysis of PC12 Cells Reveals Alterations in Translation Regulation and Actin Signaling Induced by Clozapine
Source: Neurochem Res. 2021 May 23;46(8):2097–111. doi: 10.1007/s11064-021-03348-4 (PMC8254727; doi:10.1007/s11064-021-03348-4)
Supplement: Supplementary file 3 — Supplementary file3 (XLSX 417 kb) [file 11064_2021_3348_MOESM3_ESM.xlsx]

## Sheet: INFO
Supplementary Information 3
Proteome analysis of PC12 cells reveals alterations in translation regulation and actin signaling induced by clozapine
	Neurochemical Research
Urszula Jankowska1, Bozena Skupien-Rabian1, Bianka Swiderska2, Gabriela Prus3, Marta Dziedzicka-Wasylewska3, Sylwia Kedracka-Krok3
1 Malopolska Centre of Biotechnology, Jagiellonian University, Krakow, Poland
2 Mass Spectrometry Laboratory, Institute of Biochemistry and Biophysics Polish Academy of Sciences
3 Department of Physical Biochemistry, Faculty of Biochemistry, Biophysics and Biotechnology, Jagiellonian University, Krakow, Poland
Correspondence: urszula.jankowska@uj.edu.pl
Ingenuity Pathway Analysis Results
The file consists of the following IPA results:
Ingenuity Canonical Pathways
Upstream Regulator
Networks
Diseases or Functions Annotation
Comparisons:
CLO12: clozapine 12 h vs control 12 h
CLO24: clozapine 24 h vs control 24 h
RIS12: risperidone 12 h vs control 12 h
RIS24: risperidone 24 h vs control 24 h
HAL12: haloperidol 12 h vs control 12 h
HAL24: haloperidol 24 h vs control 24 h

## Sheet: CLO12_pathways
Comparison: Clozapine 12h vs Control 12h
Ingenuity Canonical Pathways	-log(p-value)	Ratio	z-score	Molecules
EIF2 Signaling	6,16E00	4,86E-02	2,828	RPS6,RPL14,RPL8,EIF2B4,RPL18A,RPS8,RPL10,RPL7A,RPL28	6.91831e-07
Protein Kinase A Signaling	3,63E00	2,33E-02	2,828	YWHAQ,GNB1,CAMK2A,PTPN11,PPP3R1,PTPN1,YWHAZ,GNB2,CAMK2B	0.000234423
GM-CSF Signaling	3,46E00	6,45E-02	NaN	CAMK2A,PTPN11,PPP3R1,CAMK2B	0.000346737
Role of NFAT in Cardiac Hypertrophy	3,39E00	3,35E-02	2,236	HDAC6,GNB1,CAMK2A,PPP3R1,GNB2,CAMK2B	0.00040738
RhoA Signaling	3,29E00	4,1E-02	1,000	ARPC1A,CFL1,ANLN,SEPT10,ACTG1	0.000512861
Signaling by Rho Family GTPases	2,78E00	2,56E-02	NaN	GNB1,ARPC1A,CFL1,SEPT10,GNB2,ACTG1	0.00165959
nNOS Signaling in Neurons	2,69E00	6,38E-02	NaN	CAMK2A,PPP3R1,CAPN2	0.00204174
RhoGDI Signaling	2,62E00	2,89E-02	NaN	GNB1,ARPC1A,CFL1,GNB2,ACTG1	0.00239883
B Cell Receptor Signaling	2,61E00	2,87E-02	1,342	CAMK2A,PTPN11,CFL1,PPP3R1,CAMK2B	0.00245471
Ephrin Receptor Signaling	2,61E00	2,87E-02	NaN	GNB1,ARPC1A,PTPN11,CFL1,GNB2	0.00245471
Calcium Signaling	2,56E00	2,81E-02	NaN	HDAC6,CAMK2A,MYH9,PPP3R1,CAMK2B	0.00275423
fMLP Signaling in Neutrophils	2,56E00	3,7E-02	NaN	GNB1,ARPC1A,PPP3R1,GNB2	0.00275423
Role of CHK Proteins in Cell Cycle Checkpoint Control	2,49E00	5,45E-02	NaN	PCNA,RPA1,PPP2R5A	0.00323594
Clathrin-mediated Endocytosis Signaling	2,49E00	2,7E-02	NaN	ARPC1A,PPP3R1,ACTG1,MYO1E,CLU	0.00323594
Mismatch Repair in Eukaryotes	2,49E00	1,25E-01	NaN	PCNA,RPA1	0.00323594
Breast Cancer Regulation by Stathmin1	2,43E00	2,62E-02	NaN	GNB1,CAMK2A,GNB2,PPP2R5A,CAMK2B	0.00371535
p70S6K Signaling	2,41E00	3,36E-02	NaN	YWHAQ,RPS6,YWHAZ,PPP2R5A	0.00389045
Antiproliferative Role of Somatostatin Receptor 2	2,33E00	4,76E-02	NaN	GNB1,PTPN11,GNB2	0.00467735
ERK5 Signaling	2,33E00	4,76E-02	NaN	YWHAQ,PTPN11,YWHAZ	0.00467735
D-myo-inositol (1,4,5,6)-Tetrakisphosphate Biosynthesis	2,28E00	3,08E-02	NaN	CA3,PTPN11,PTPN1,PPP2R5A	0.00524807
D-myo-inositol (3,4,5,6)-tetrakisphosphate Biosynthesis	2,28E00	3,08E-02	NaN	CA3,PTPN11,PTPN1,PPP2R5A	0.00524807
Glutamine Biosynthesis I	2,27E00	1E00	NaN	GLUL	0.00537032
Chemokine Signaling	2,18E00	4,23E-02	NaN	CAMK2A,CFL1,CAMK2B	0.00660693
Ephrin B Signaling	2,15E00	4,11E-02	NaN	GNB1,CFL1,GNB2	0.00707946
Huntington's Disease Signaling	2,1E00	2,18E-02	NaN	HDAC6,GNB1,CTSD,GNB2,CAPN2	0.00794328
Glycolysis I	2,1E00	8E-02	NaN	PGAM1,Tpi1 (includes others)	0.00794328
Regulation of eIF4 and p70S6K Signaling	2,1E00	2,74E-02	NaN	RPS6,EIF2B4,RPS8,PPP2R5A	0.00794328
D-myo-inositol-5-phosphate Metabolism	2,1E00	2,74E-02	NaN	CA3,PTPN11,PTPN1,PPP2R5A	0.00794328
3-phosphoinositide Degradation	2,09E00	2,72E-02	NaN	CA3,PTPN11,PTPN1,PPP2R5A	0.00812831
3-phosphoinositide Biosynthesis	1,98E00	2,53E-02	NaN	CA3,PTPN11,PTPN1,PPP2R5A	0.0104713
Formaldehyde Oxidation II (Glutathione-dependent)	1,97E00	5E-01	NaN	ADH5	0.0107152
HIPPO signaling	1,95E00	3,49E-02	NaN	YWHAQ,YWHAZ,PPP2R5A	0.0112202
Crosstalk between Dendritic Cells and Natural Killer Cells	1,91E00	3,37E-02	NaN	CAMK2A,ACTG1,CAMK2B	0.0123027
Tight Junction Signaling	1,9E00	2,4E-02	NaN	MYH9,CPSF3,ACTG1,PPP2R5A	0.0125893
Acute Phase Response Signaling	1,88E00	2,37E-02	NaN	C4A/C4B,FTL,PTPN11,SERPINE1	0.0131826
VEGF Signaling	1,87E00	3,26E-02	NaN	EIF2B4,PTPN11,ACTG1	0.0134896
G Protein Signaling Mediated by Tubby	1,87E00	6,06E-02	NaN	GNB1,GNB2	0.0134896
CREB Signaling in Neurons	1,87E00	2,34E-02	NaN	GNB1,CAMK2A,GNB2,CAMK2B	0.0134896
Role of JAK2 in Hormone-like Cytokine Signaling	1,82E00	5,71E-02	NaN	PTPN11,PTPN1	0.0151356
IGF-1 Signaling	1,81E00	3,09E-02	NaN	YWHAQ,PTPN11,YWHAZ	0.0154882
Amyotrophic Lateral Sclerosis Signaling	1,8E00	3,06E-02	NaN	NEFL,GLUL,CAPN2	0.0158489
Thyroid Hormone Biosynthesis	1,8E00	3,33E-01	NaN	CTSD	0.0158489
NRF2-mediated Oxidative Stress Response	1,79E00	2,22E-02	NaN	USP14,FTL,DNAJC10,ACTG1	0.0162181
Glucocorticoid Receptor Signaling	1,79E00	1,82E-02	NaN	PRKAB1,ANXA1,PPP3R1,SERPINE1,UBE2I	0.0162181
ILK Signaling	1,75E00	2,15E-02	0,000	MYH9,CFL1,ACTG1,PPP2R5A	0.0177828
mTOR Signaling	1,73E00	2,13E-02	NaN	RPS6,PRKAB1,RPS8,PPP2R5A	0.0186209
Thrombin Signaling	1,71E00	2,09E-02	NaN	GNB1,CAMK2A,GNB2,CAMK2B	0.0194984
iCOS-iCOSL Signaling in T Helper Cells	1,69E00	2,78E-02	NaN	CAMK2A,PPP3R1,CAMK2B	0.0204174
Superpathway of Inositol Phosphate Compounds	1,68E00	2,05E-02	NaN	CA3,PTPN11,PTPN1,PPP2R5A	0.020893
PRPP Biosynthesis I	1,67E00	2,5E-01	NaN	PRPS1	0.0213796
CCR3 Signaling in Eosinophils	1,6E00	2,56E-02	NaN	GNB1,CFL1,GNB2	0.0251189
CD28 Signaling in T Helper Cells	1,59E00	2,54E-02	NaN	ARPC1A,PTPN11,PPP3R1	0.025704
PKCθ Signaling in T Lymphocytes	1,59E00	2,54E-02	NaN	CAMK2A,PPP3R1,CAMK2B	0.025704
Synaptic Long Term Potentiation	1,58E00	2,52E-02	NaN	CAMK2A,PPP3R1,CAMK2B	0.0263027
Ephrin A Signaling	1,56E00	4,17E-02	NaN	PTPN11,CFL1	0.0275423
Cell Cycle: G2/M DNA Damage Checkpoint Regulation	1,55E00	4,08E-02	NaN	YWHAQ,YWHAZ	0.0281838
PI3K/AKT Signaling	1,54E00	2,44E-02	NaN	YWHAQ,YWHAZ,PPP2R5A	0.0288403
Actin Cytoskeleton Signaling	1,53E00	1,84E-02	-1,000	ARPC1A,MYH9,CFL1,ACTG1	0.0295121
Axonal Guidance Signaling	1,53E00	1,38E-02	NaN	GNB1,ARPC1A,PTPN11,CFL1,PPP3R1,GNB2	0.0295121
PI3K Signaling in B Lymphocytes	1,5E00	2,34E-02	NaN	CAMK2A,PPP3R1,CAMK2B	0.0316228
UDP-N-acetyl-D-glucosamine Biosynthesis II	1,5E00	1,67E-01	NaN	GFPT1	0.0316228
Ceramide Degradation	1,5E00	1,67E-01	NaN	ASAH1	0.0316228
Rapoport-Luebering Glycolytic Shunt	1,5E00	1,67E-01	NaN	PGAM1	0.0316228
Cardiac Hypertrophy Signaling	1,49E00	1,79E-02	NaN	GNB1,EIF2B4,PPP3R1,GNB2	0.0323594
Cardiac β-adrenergic Signaling	1,46E00	2,26E-02	NaN	GNB1,GNB2,PPP2R5A	0.0346737
Insulin Receptor Signaling	1,45E00	2,24E-02	NaN	EIF2B4,PTPN11,PTPN1	0.0354813
Glutamate Receptor Signaling	1,42E00	3,51E-02	NaN	GNB1,GLUL	0.0380189
Myc Mediated Apoptosis Signaling	1,41E00	3,45E-02	NaN	YWHAQ,YWHAZ	0.0389045
Phospholipase C Signaling	1,41E00	1,69E-02	NaN	HDAC6,GNB1,PPP3R1,GNB2	0.0389045
Sphingosine and Sphingosine-1-phosphate Metabolism	1,38E00	1,25E-01	NaN	ASAH1	0.0416869
Epithelial Adherens Junction Signaling	1,36E00	2,05E-02	NaN	ARPC1A,MYH9,ACTG1	0.0436516
Gαq Signaling	1,35E00	2,04E-02	NaN	GNB1,PPP3R1,GNB2	0.0446684
Calcium-induced T Lymphocyte Apoptosis	1,33E00	3,12E-02	NaN	PPP3R1,CAPN2	0.0467735
Sucrose Degradation V (Mammalian)	1,33E00	1,11E-01	NaN	Tpi1 (includes others)	0.0467735
Ketolysis	1,33E00	1,11E-01	NaN	ACAT2	0.0467735
Protein Ubiquitination Pathway	1,31E00	1,57E-02	NaN	USP14,HSPH1,DNAJC10,UBE2I	0.0489779

## Sheet: CLO24_pathways
Comparison: Clozapine 24h vs Control 24h
Ingenuity Canonical Pathways	-log(p-value)	Ratio	z-score	Molecules
Actin Cytoskeleton Signaling	2,82E00	1,84E-02	-2,000	ROCK1,PAK4,DIAPH3,ACTG1
Signaling by Rho Family GTPases	2,7E00	1,71E-02	-2,000	ROCK1,PAK4,DIAPH3,ACTG1
RhoA Signaling	2,56E00	2,46E-02	NaN	ROCK1,ANLN,ACTG1
Semaphorin Signaling in Neurons	2,18E00	3,77E-02	NaN	ROCK1,PAK4
Thyroid Hormone Biosynthesis	2,16E00	3,33E-01	NaN	CTSD
RhoGDI Signaling	2,14E00	1,73E-02	NaN	ROCK1,PAK4,ACTG1
Agrin Interactions at Neuromuscular Junction	1,96E00	2,9E-02	NaN	PAK4,ACTG1
Integrin Signaling	1,96E00	1,49E-02	NaN	ROCK1,PAK4,ACTG1
Ceramide Biosynthesis	1,94E00	0.2	NaN	SPTLC2
FAK Signaling	1,77E00	2,3E-02	NaN	PAK4,ACTG1
Regulation of Actin-based Motility by Rho	1,73E00	2,2E-02	NaN	ROCK1,PAK4
Death Receptor Signaling	1,72E00	2,17E-02	NaN	ROCK1,ACTG1
VEGF Signaling	1,72E00	2,17E-02	NaN	ROCK1,ACTG1
Prostanoid Biosynthesis	1,69E00	1,11E-01	NaN	PTGS1
Paxillin Signaling	1,65E00	1,98E-02	NaN	PAK4,ACTG1
Androgen Signaling	1,57E00	1,8E-02	NaN	TGFB1I1,GTF2H4
Acyl-CoA Hydrolysis	1,57E00	8,33E-02	NaN	PPT1
CCR3 Signaling in Eosinophils	1,53E00	1,71E-02	NaN	ROCK1,PAK4
CXCR4 Signaling	1,32E00	1,32E-02	NaN	ROCK1,PAK4

## Sheet: HAL12_pathways
Comparison: Haloperidol 12h vs Control 12h
Ingenuity Canonical Pathways	-log(p-value)	Ratio	z-score	Molecules
JAK/Stat Signaling	5,03E00	8,33E-02	-1,633	MTOR,MAP2K2,PTPN11,PIK3C3,PTPN1,STAT2	9.33254e-06
GM-CSF Signaling	4,2E00	8,06E-02	-1,000	MAP2K2,PTPN11,PIK3C3,CCND1,CAMK2G	6.30957e-05
FLT3 Signaling in Hematopoietic Progenitor Cells	3,83E00	6,76E-02	NaN	MTOR,MAP2K2,PTPN11,PIK3C3,STAT2	0.000147911
Insulin Receptor Signaling	3,51E00	4,48E-02	-1,342	MTOR,MAP2K2,PTPN11,TRIP10,PIK3C3,PTPN1	0.00030903
CNTF Signaling	3,37E00	7,69E-02	-2,000	MTOR,MAP2K2,PTPN11,PIK3C3	0.00042658
Chronic Myeloid Leukemia Signaling	3,37E00	5,38E-02	NaN	HDAC6,MAP2K2,PTPN11,PIK3C3,CCND1	0.00042658
Glioma Signaling	3,32E00	5,26E-02	-1,342	MTOR,MAP2K2,PIK3C3,CCND1,CAMK2G	0.00047863
Rac Signaling	3,15E00	4,81E-02	-1,342	ARPC1A,MAP2K2,CFL1,PIK3C3,NCKAP1	0.000707946
Huntington's Disease Signaling	3,01E00	3,06E-02	NaN	HDAC6,HSPA8,MTOR,YKT6,PIK3C3,GOSR1,HSPA5	0.000977237
Mitochondrial Dysfunction	2,96E00	3,51E-02	NaN	SOD2,CPT1A,CYC1,CYB5A,GPX4,NDUFA13	0.00109648
B Cell Receptor Signaling	2,92E00	3,45E-02	-2,449	MTOR,MAP2K2,PTPN11,CFL1,PIK3C3,CAMK2G	0.00120226
CD28 Signaling in T Helper Cells	2,9E00	4,24E-02	-0,447	ARPC1A,MAP2K2,PTPN11,PIK3C3,CHP1	0.00125893
NRF2-mediated Oxidative Stress Response	2,84E00	3,33E-02	NaN	CUL3,SOD2,MAP2K2,PIK3C3,CDC34,GCLM	0.00144544
EIF2 Signaling	2,78E00	3,24E-02	0,447	RPL14,MAP2K2,PIK3C3,RPL12,EIF2AK2,RPL28	0.00165959
Acute Myeloid Leukemia Signaling	2,69E00	5,06E-02	NaN	MTOR,MAP2K2,PIK3C3,CCND1	0.00204174
Prostate Cancer Signaling	2,63E00	4,88E-02	NaN	MTOR,MAP2K2,PIK3C3,CCND1	0.00234423
Glucocorticoid Receptor Signaling	2,56E00	2,55E-02	NaN	HSPA8,ICAM1,MAP2K2,PIK3C3,CHP1,SERPINE1,HSPA5	0.00275423
Cleavage and Polyadenylation of Pre-mRNA	2,54E00	1,67E-01	NaN	CPSF2,NUDT21	0.00288403
Melanoma Signaling	2,54E00	7,14E-02	NaN	MAP2K2,PIK3C3,CCND1	0.00288403
Actin Cytoskeleton Signaling	2,44E00	2,76E-02	-0,447	ARPC1A,MYH9,MAP2K2,CFL1,PIK3C3,NCKAP1	0.00363078
Ephrin A Signaling	2,37E00	6,25E-02	NaN	PTPN11,CFL1,PIK3C3	0.0042658
Granzyme B Signaling	2,29E00	1,25E-01	NaN	GZMB,LMNB1	0.00512861
Endometrial Cancer Signaling	2,28E00	5,77E-02	NaN	MAP2K2,PIK3C3,CCND1	0.00524807
IL-2 Signaling	2,25E00	5,66E-02	NaN	MAP2K2,PTPN11,PIK3C3	0.00562341
Tight Junction Signaling	2,25E00	2,99E-02	NaN	CPSF2,MYH9,YKT6,NUDT21,GOSR1	0.00562341
HGF Signaling	2,24E00	3,81E-02	-1,000	MAP2K2,PTPN11,PIK3C3,CCND1	0.0057544
Acute Phase Response Signaling	2,23E00	2,96E-02	-1,342	MTOR,SOD2,MAP2K2,PTPN11,SERPINE1	0.00588844
Thrombopoietin Signaling	2,21E00	5,45E-02	NaN	MAP2K2,PTPN11,PIK3C3	0.00616595
fMLP Signaling in Neutrophils	2,2E00	3,7E-02	-1,000	ARPC1A,MAP2K2,PIK3C3,CHP1	0.00630957
Role of Tissue Factor in Cancer	2,17E00	3,64E-02	NaN	MTOR,PTPN11,CFL1,PIK3C3	0.00676083
ErbB2-ErbB3 Signaling	2,17E00	5,26E-02	NaN	MAP2K2,PIK3C3,CCND1	0.00676083
AMPK Signaling	2,12E00	2,79E-02	0,000	MTOR,CPT1A,PIK3C3,PPM1A,CCND1	0.00758578
Role of NFAT in Cardiac Hypertrophy	2,12E00	2,79E-02	-1,342	HDAC6,MAP2K2,PIK3C3,CHP1,CAMK2G	0.00758578
IL-8 Signaling	2,07E00	2,72E-02	-1,342	MTOR,ICAM1,MAP2K2,PIK3C3,CCND1	0.00851138
ILK Signaling	2,06E00	2,69E-02	-1,342	MTOR,MYH9,CFL1,PIK3C3,CCND1	0.00870964
Antiproliferative Role of Somatostatin Receptor 2	2,05E00	4,76E-02	NaN	MAP2K2,PTPN11,PIK3C3	0.00891251
HMGB1 Signaling	2,04E00	3,33E-02	NaN	ICAM1,MAP2K2,PIK3C3,SERPINE1	0.00912011
phagosome maturation	2,04E00	3,33E-02	NaN	YKT6,PIK3C3,VPS37B,GOSR1	0.00912011
CD40 Signaling	2,01E00	4,62E-02	NaN	ICAM1,MAP2K2,PIK3C3	0.00977237
Non-Small Cell Lung Cancer Signaling	2,01E00	4,62E-02	NaN	MAP2K2,PIK3C3,CCND1	0.00977237
Neurotrophin/TRK Signaling	1,97E00	4,48E-02	NaN	MAP2K2,PTPN11,PIK3C3	0.0107152
Leukocyte Extravasation Signaling	1,95E00	2,53E-02	-2,000	ICAM1,MAP2K2,PTPN11,MMP14,PIK3C3	0.0112202
Tumoricidal Function of Hepatic Natural Killer Cells	1,94E00	8,33E-02	NaN	ICAM1,GZMB	0.0114815
Ovarian Cancer Signaling	1,91E00	3,05E-02	NaN	MTOR,MAP2K2,PIK3C3,CCND1	0.0123027
IL-3 Signaling	1,9E00	4,23E-02	NaN	MAP2K2,PIK3C3,CHP1	0.0125893
Renal Cell Carcinoma Signaling	1,9E00	4,23E-02	NaN	MAP2K2,PTPN11,PIK3C3	0.0125893
Chemokine Signaling	1,9E00	4,23E-02	NaN	MAP2K2,CFL1,CAMK2G	0.0125893
Prolactin Signaling	1,87E00	4,11E-02	NaN	MAP2K2,PTPN11,PIK3C3	0.0134896
Epoxysqualene Biosynthesis	1,87E00	0.5	NaN	SQLE	0.0134896
S-methyl-5'-thioadenosine Degradation II	1,87E00	0.5	NaN	MTAP	0.0134896
Formaldehyde Oxidation II (Glutathione-dependent)	1,87E00	0.5	NaN	ESD	0.0134896
Leptin Signaling in Obesity	1,86E00	4,05E-02	NaN	MAP2K2,PTPN11,PIK3C3	0.0138038
PDGF Signaling	1,81E00	3,9E-02	NaN	MAP2K2,PIK3C3,EIF2AK2	0.0154882
Role of Macrophages, Fibroblasts and Endothelial Cells in Rheumatoid Arthritis	1,81E00	2,03E-02	NaN	ICAM1,MAP2K2,PIK3C3,CHP1,CCND1,CAMK2G	0.0154882
Glioblastoma Multiforme Signaling	1,76E00	2,74E-02	-1,000	MTOR,MAP2K2,PIK3C3,CCND1	0.017378
Melanocyte Development and Pigmentation Signaling	1,71E00	3,57E-02	NaN	MAP2K2,PTPN11,PIK3C3	0.0194984
Aldosterone Signaling in Epithelial Cells	1,7E00	2,63E-02	NaN	HSPA8,MAP2K2,PIK3C3,HSPA5	0.0199526
Glutathione Biosynthesis	1,69E00	3,33E-01	NaN	GCLM	0.0204174
ErbB Signaling	1,68E00	3,49E-02	NaN	MTOR,MAP2K2,PIK3C3	0.020893
Bladder Cancer Signaling	1,67E00	3,45E-02	NaN	MAP2K2,MMP14,CCND1	0.0213796
Neuregulin Signaling	1,66E00	3,41E-02	NaN	MTOR,MAP2K2,PTPN11	0.0218776
RANK Signaling in Osteoclasts	1,66E00	3,41E-02	NaN	MAP2K2,PIK3C3,CHP1	0.0218776
PAK Signaling	1,64E00	3,37E-02	NaN	MAP2K2,CFL1,PIK3C3	0.0229087
Role of JAK2 in Hormone-like Cytokine Signaling	1,63E00	5,71E-02	NaN	PTPN11,PTPN1	0.0234423
VEGF Signaling	1,61E00	3,26E-02	NaN	MAP2K2,PTPN11,PIK3C3	0.0245471
autophagy	1,61E00	5,56E-02	NaN	MTOR,PIK3C3	0.0245471
Mouse Embryonic Stem Cell Pluripotency	1,57E00	3,16E-02	NaN	MAP2K2,PTPN11,PIK3C3	0.0269153
Heme Degradation	1,57E00	2,5E-01	NaN	BLVRB	0.0269153
PRPP Biosynthesis I	1,57E00	2,5E-01	NaN	PRPS1	0.0269153
IGF-1 Signaling	1,55E00	3,09E-02	NaN	MAP2K2,PTPN11,PIK3C3	0.0281838
Axonal Guidance Signaling	1,54E00	1,61E-02	NaN	ARPC1A,MAP2K2,PTPN11,CFL1,COPS5,PIK3C3,CHP1	0.0288403
tRNA Charging	1,54E00	5,13E-02	NaN	NARS,SARS2	0.0288403
Telomerase Signaling	1,53E00	3,03E-02	NaN	HDAC6,MAP2K2,PIK3C3	0.0295121
Thyroid Cancer Signaling	1,52E00	0.05	NaN	MAP2K2,CCND1	0.0301995
Ephrin Receptor Signaling	1,51E00	2,3E-02	NaN	ARPC1A,MAP2K2,PTPN11,CFL1	0.030903
HIF1α Signaling	1,49E00	2,94E-02	NaN	COPS5,MMP14,PIK3C3	0.0323594
Calcium Signaling	1,48E00	2,25E-02	NaN	HDAC6,MYH9,CHP1,CAMK2G	0.0331131
Lactose Degradation III	1,48E00	0.2	NaN	GLB1	0.0331131
Pancreatic Adenocarcinoma Signaling	1,45E00	2,83E-02	NaN	MAP2K2,PIK3C3,CCND1	0.0354813
NGF Signaling	1,44E00	2,8E-02	NaN	MAP2K2,PTPN11,PIK3C3	0.0363078
Fc Epsilon RI Signaling	1,43E00	2,78E-02	NaN	MAP2K2,PTPN11,PIK3C3	0.0371535
iCOS-iCOSL Signaling in T Helper Cells	1,43E00	2,78E-02	NaN	PIK3C3,CHP1,CAMK2G	0.0371535
Clathrin-mediated Endocytosis Signaling	1,43E00	2,16E-02	NaN	HSPA8,ARPC1A,PIK3C3,CHP1	0.0371535
Xenobiotic Metabolism Signaling	1,43E00	1,85E-02	NaN	CUL3,MAP2K2,PIK3C3,ESD,CAMK2G	0.0371535
Oxidative Phosphorylation	1,42E00	2,75E-02	NaN	CYC1,CYB5A,NDUFA13	0.0380189
Natural Killer Cell Signaling	1,41E00	2,73E-02	NaN	MAP2K2,PTPN11,PIK3C3	0.0389045
Selenocysteine Biosynthesis II (Archaea and Eukaryotes)	1,4E00	1,67E-01	NaN	SARS2	0.0398107
IL-6 Signaling	1,35E00	2,59E-02	NaN	MAP2K2,PTPN11,PIK3C3	0.0446684
CCR3 Signaling in Eosinophils	1,34E00	2,56E-02	NaN	MAP2K2,CFL1,PIK3C3	0.0457088
Type II Diabetes Mellitus Signaling	1,34E00	2,56E-02	NaN	MTOR,PIK3C3,PKM	0.0457088
PKCθ Signaling in T Lymphocytes	1,33E00	2,54E-02	NaN	PIK3C3,CHP1,CAMK2G	0.0467735
Synaptic Long Term Potentiation	1,33E00	2,52E-02	NaN	MAP2K2,CHP1,CAMK2G	0.0467735
p70S6K Signaling	1,33E00	2,52E-02	NaN	MTOR,MAP2K2,PIK3C3	0.0467735

## Sheet: HAL24_pathways
Comparison: Haloperidol 24h vs Control 24h
Ingenuity Canonical Pathways	-log(p-value)	Ratio	z-score	Molecules
Protein Ubiquitination Pathway	3,06E00	3,14E-02	NaN	HSPA8,PSMB7,UBE2L3,DNAJC8,PSMD13,HSPE1,HSPB8,UBE3A	0.000870964
Regulation of eIF4 and p70S6K Signaling	3,01E00	4,11E-02	NaN	MAPK1,IRS1,RPS9,AGO2,EIF2S3,EIF3E	0.000977237
Aldosterone Signaling in Epithelial Cells	2,92E00	3,95E-02	NaN	HSPA8,MAPK1,DNAJC8,HSPE1,ITPR3,HSPB8	0.00120226
CREB Signaling in Neurons	2,66E00	3,51E-02	1,000	GNAI2,GTF2B,MAPK1,POLR2E,ITPR3,CAMK2G	0.00218776
EIF2 Signaling	2,49E00	3,24E-02	NaN	MAPK1,RPS9,AGO2,EIF2S3,EIF3E,RPLP0	0.00323594
Breast Cancer Regulation by Stathmin1	2,42E00	3,14E-02	NaN	GNAI2,STMN1,MAPK1,PPP1R7,ITPR3,CAMK2G	0.00380189
HIPPO signaling	2,35E00	4,65E-02	NaN	YWHAG,PPP1R7,SCRIB,PARD3	0.00446684
Epithelial Adherens Junction Signaling	2,25E00	3,42E-02	NaN	NOTCH2,MYH9,PARD3,ACTG1,ARPC4	0.00562341
Glucocorticoid Receptor Signaling	2,24E00	2,55E-02	NaN	PBRM1,HSPA8,GTF2B,MAPK1,POLR2E,STAT3,SERPINE1	0.0057544
IGF-1 Signaling	2,16E00	4,12E-02	NaN	YWHAG,MAPK1,IRS1,STAT3	0.00691831
Sulfite Oxidation IV	2,11E00	1	NaN	SUOX	0.00776247
D-mannose Degradation	2,11E00	1	NaN	MPI	0.00776247
Valine Degradation I	2,07E00	1,11E-01	NaN	ECHS1,ALDH6A1	0.00851138
EGF Signaling	2,03E00	5,36E-02	NaN	MAPK1,ITPR3,STAT3	0.00933254
Signaling by Rho Family GTPases	2	2,56E-02	-1,000	GNAI2,STMN1,MAPK1,PARD3,ACTG1,ARPC4	0.01
fMLP Signaling in Neutrophils	2	3,7E-02	1,000	GNAI2,MAPK1,ITPR3,ARPC4	0.01
Androgen Signaling	1,96E00	3,6E-02	NaN	GNAI2,GTF2B,MAPK1,POLR2E	0.0109648
GM-CSF Signaling	1,91E00	4,84E-02	NaN	MAPK1,STAT3,CAMK2G	0.0123027
Role of JAK1 and JAK3 in γc Cytokine Signaling	1,89E00	4,76E-02	NaN	MAPK1,IRS1,STAT3	0.0128825
AMPK Signaling	1,89E00	2,79E-02	NaN	PBRM1,MAPK1,IRS1,AK4,PPM1G	0.0128825
NRF2-mediated Oxidative Stress Response	1,88E00	2,78E-02	NaN	MAPK1,DNAJC8,HSPB8,TXN,ACTG1	0.0131826
Synaptic Long Term Potentiation	1,86E00	3,36E-02	0,000	MAPK1,PPP1R7,ITPR3,CAMK2G	0.0138038
p70S6K Signaling	1,86E00	3,36E-02	NaN	GNAI2,YWHAG,MAPK1,IRS1	0.0138038
CD40 Signaling	1,85E00	4,62E-02	NaN	MAPK1,PTGS1,STAT3	0.0141254
Non-Small Cell Lung Cancer Signaling	1,85E00	4,62E-02	NaN	MAPK1,ITPR3,CDK4	0.0141254
IL-22 Signaling	1,83E00	8,33E-02	NaN	MAPK1,STAT3	0.0147911
β-alanine Degradation I	1,81E00	0.5	NaN	ALDH6A1	0.0154882
S-methyl-5'-thioadenosine Degradation II	1,81E00	0.5	NaN	MTAP	0.0154882
GDNF Family Ligand-Receptor Interactions	1,8E00	4,41E-02	NaN	MAPK1,IRS1,ITPR3	0.0158489
Role of JAK family kinases in IL-6-type Cytokine Signaling	1,8E00	0.08	NaN	MAPK1,STAT3	0.0158489
Growth Hormone Signaling	1,78E00	4,35E-02	NaN	MAPK1,IRS1,STAT3	0.0165959
Melatonin Signaling	1,77E00	4,29E-02	NaN	GNAI2,MAPK1,CAMK2G	0.0169824
PI3K Signaling in B Lymphocytes	1,75E00	3,12E-02	NaN	MAPK1,IRS1,ITPR3,CAMK2G	0.0177828
Chemokine Signaling	1,75E00	4,23E-02	NaN	GNAI2,MAPK1,CAMK2G	0.0177828
GNRH Signaling	1,74E00	3,1E-02	1,000	GNAI2,MAPK1,ITPR3,CAMK2G	0.018197
Prolactin Signaling	1,72E00	4,11E-02	NaN	MAPK1,IRS1,STAT3	0.0190546
STAT3 Pathway	1,72E00	4,11E-02	NaN	MAPK1,STAT3,NDUFA13	0.0190546
Hypusine Biosynthesis	1,64E00	3,33E-01	NaN	EIF5A	0.0229087
4-aminobutyrate Degradation I	1,64E00	3,33E-01	NaN	SUCLG2	0.0229087
Fatty Acid β-oxidation I	1,59E00	6,25E-02	NaN	ECHS1,ACADM	0.025704
Superpathway of Methionine Degradation	1,59E00	6,25E-02	NaN	PRMT3,SUOX	0.025704
Glioblastoma Multiforme Signaling	1,57E00	2,74E-02	NaN	NF1,MAPK1,ITPR3,CDK4	0.0269153
IL-9 Signaling	1,55E00	5,88E-02	NaN	IRS1,STAT3	0.0281838
Oncostatin M Signaling	1,55E00	5,88E-02	NaN	MAPK1,STAT3	0.0281838
Cell Cycle Regulation by BTG Family Proteins	1,52E00	5,71E-02	NaN	CNOT7,CDK4	0.0301995
Role of JAK2 in Hormone-like Cytokine Signaling	1,52E00	5,71E-02	NaN	IRS1,STAT3	0.0301995
α-Adrenergic Signaling	1,52E00	3,45E-02	NaN	GNAI2,MAPK1,ITPR3	0.0301995
2-ketoglutarate Dehydrogenase Complex	1,51E00	2,5E-01	NaN	DLST	0.030903
Protein Kinase A Signaling	1,51E00	1,81E-02	-0,378	GNAI2,YWHAG,MAPK1,PPP1R7,ITPR3,ADD1,CAMK2G	0.030903
Gap Junction Signaling	1,48E00	2,58E-02	NaN	GNAI2,MAPK1,ITPR3,ACTG1	0.0331131
IL-1 Signaling	1,47E00	3,3E-02	NaN	GNAI2,ECSIT,MAPK1	0.0338844
Tec Kinase Signaling	1,47E00	2,55E-02	NaN	GNAI2,GTF2I,STAT3,ACTG1	0.0338844
VEGF Signaling	1,46E00	3,26E-02	NaN	MAPK1,EIF2S3,ACTG1	0.0346737
Fcγ Receptor-mediated Phagocytosis in Macrophages and Monocytes	1,45E00	3,23E-02	NaN	MAPK1,ACTG1,ARPC4	0.0354813
Salvage Pathways of Pyrimidine Ribonucleotides	1,45E00	3,23E-02	NaN	MAPK1,CDK4,AK4	0.0354813
tRNA Charging	1,44E00	5,13E-02	NaN	RARS,IARS2	0.0363078
Glioma Signaling	1,42E00	3,16E-02	NaN	MAPK1,CDK4,CAMK2G	0.0380189
Pentose Phosphate Pathway (Oxidative Branch)	1,42E00	0.2	NaN	PGLS	0.0380189
Glutamate Degradation III (via 4-aminobutyrate)	1,42E00	0.2	NaN	SUCLG2	0.0380189
Melanoma Signaling	1,38E00	4,76E-02	NaN	MAPK1,CDK4	0.0416869
Acute Phase Response Signaling	1,37E00	2,37E-02	0,000	ECSIT,MAPK1,STAT3,SERPINE1	0.042658
Neuropathic Pain Signaling In Dorsal Horn Neurons	1,37E00	0.03	NaN	MAPK1,ITPR3,CAMK2G	0.042658
Paxillin Signaling	1,36E00	2,97E-02	NaN	MAPK1,ITGA11,ACTG1	0.0436516
Mitochondrial Dysfunction	1,35E00	2,34E-02	NaN	NDUFA5,NDUFA10,DHODH,NDUFA13	0.0446684
Endothelin-1 Signaling	1,35E00	2,33E-02	1,000	GNAI2,MAPK1,PTGS1,ITPR3	0.0446684
Thioredoxin Pathway	1,34E00	1,67E-01	NaN	TXN	0.0457088
GDP-mannose Biosynthesis	1,34E00	1,67E-01	NaN	MPI	0.0457088
RhoGDI Signaling	1,34E00	2,31E-02	NaN	GNAI2,GDI2,ACTG1,ARPC4	0.0457088
Ephrin Receptor Signaling	1,33E00	2,3E-02	NaN	GNAI2,MAPK1,STAT3,ARPC4	0.0467735
Rac Signaling	1,33E00	2,88E-02	NaN	MAPK1,PARD3,ARPC4	0.0467735
Pancreatic Adenocarcinoma Signaling	1,31E00	2,83E-02	NaN	MAPK1,CDK4,STAT3	0.0489779

## Sheet: RIS12_pathways
Comparison: Risperidone 12h vs Control 12h
Ingenuity Canonical Pathways	-log(p-value)	Ratio	z-score	Molecules
Insulin Receptor Signaling	5,21E00	5,97E-02	-1,134	SHC1,MTOR,PPP1R10,PTPN11,TRIP10,IRS1,PTPN1,INPPL1	6.16595e-06
3-phosphoinositide Degradation	4,91E00	5,44E-02	NaN	CA3,PTPN11,PPP1R8,PTPN1,PPM1F,INPPL1,IGBP1,THTPA	1.23027e-05
D-myo-inositol (1,4,5,6)-Tetrakisphosphate Biosynthesis	4,33E00	5,38E-02	NaN	CA3,PTPN11,PPP1R8,PTPN1,PPM1F,IGBP1,THTPA	4.67735e-05
D-myo-inositol (3,4,5,6)-tetrakisphosphate Biosynthesis	4,33E00	5,38E-02	NaN	CA3,PTPN11,PPP1R8,PTPN1,PPM1F,IGBP1,THTPA	4.67735e-05
Formaldehyde Oxidation II (Glutathione-dependent)	4,28E00	1	NaN	ADH5,ESD	5.24807e-05
BER pathway	4,1E00	2,5E-01	NaN	PCNA,PNKP,POLE	7.94328e-05
Superpathway of Inositol Phosphate Compounds	4,04E00	4,1E-02	NaN	CA3,PTPN11,PPP1R8,PTPN1,PPM1F,INPPL1,IGBP1,THTPA	9.12011e-05
D-myo-inositol-5-phosphate Metabolism	4,01E00	4,79E-02	NaN	CA3,PTPN11,PPP1R8,PTPN1,PPM1F,IGBP1,THTPA	9.77237e-05
Role of JAK2 in Hormone-like Cytokine Signaling	3,93E00	1,14E-01	NaN	SHC1,PTPN11,IRS1,PTPN1	0.00011749
3-phosphoinositide Biosynthesis	3,8E00	4,43E-02	NaN	CA3,PTPN11,PPP1R8,PTPN1,PPM1F,IGBP1,THTPA	0.000158489
JAK/Stat Signaling	3,75E00	6,94E-02	-1,342	SHC1,MTOR,PTPN11,PTPN1,STAT2	0.000177828
Regulation of eIF4 and p70S6K Signaling	3,15E00	4,11E-02	NaN	SHC1,MTOR,IRS1,RPS9,RPS21,EIF3M	0.000707946
GM-CSF Signaling	2,97E00	6,45E-02	NaN	SHC1,PTPN11,CCND1,CAMK2G	0.00107152
Huntington's Disease Signaling	2,84E00	3,06E-02	NaN	HDAC6,GNB1,SHC1,MTOR,YKT6,HIP1,SNCA	0.00144544
B Cell Receptor Signaling	2,76E00	3,45E-02	-1,633	SHC1,MTOR,PTPN11,CFL1,INPPL1,CAMK2G	0.0017378
FLT3 Signaling in Hematopoietic Progenitor Cells	2,68E00	5,41E-02	NaN	SHC1,MTOR,PTPN11,STAT2	0.0020893
IL-4 Signaling	2,66E00	5,33E-02	NaN	SHC1,MTOR,IRS1,INPPL1	0.00218776
ILK Signaling	2,62E00	3,23E-02	-1,633	DOCK1,MTOR,MYH9,CFL1,IRS1,CCND1	0.00239883
Glioma Signaling	2,29E00	4,21E-02	-1,000	SHC1,MTOR,CCND1,CAMK2G	0.00512861
Graft-versus-Host Disease Signaling	2,29E00	6,25E-02	NaN	HLA-A,IL1RN,GZMB	0.00512861
Ephrin A Signaling	2,29E00	6,25E-02	NaN	PTPN11,CFL1,EPHA2	0.00512861
Granzyme B Signaling	2,23E00	1,25E-01	NaN	GZMB,LMNB1	0.00588844
Mismatch Repair in Eukaryotes	2,23E00	1,25E-01	NaN	PCNA,RFC5	0.00588844
Valine Degradation I	2,13E00	1,11E-01	NaN	BCAT2,DBT	0.0074131
Acute Phase Response Signaling	2,1E00	2,96E-02	-2,236	SHC1,MTOR,PTPN11,IL1RN,SERPINE1	0.00794328
GADD45 Signaling	2,08E00	1,05E-01	NaN	PCNA,CCND1	0.00831764
Role of Tissue Factor in Cancer	2,07E00	3,64E-02	NaN	MTOR,PTPN11,CFL1,PLAUR	0.00851138
Ephrin Receptor Signaling	2,05E00	2,87E-02	NaN	GNB1,SHC1,PTPN11,CFL1,EPHA2	0.00891251
Role of JAK1 and JAK3 in γc Cytokine Signaling	1,96E00	4,76E-02	NaN	SHC1,PTPN11,IRS1	0.0109648
EIF2 Signaling	1,94E00	2,7E-02	NaN	SHC1,RPS9,RPS21,RPL18,EIF3M	0.0114815
mTOR Signaling	1,91E00	2,66E-02	NaN	MTOR,IRS1,RPS9,RPS21,EIF3M	0.0123027
PI3K/AKT Signaling	1,9E00	3,25E-02	0,000	SHC1,MTOR,INPPL1,CCND1	0.0125893
Epoxysqualene Biosynthesis	1,84E00	0.5	NaN	SQLE	0.0144544
S-methyl-5'-thioadenosine Degradation II	1,84E00	0.5	NaN	MTAP	0.0144544
L-cysteine Degradation III	1,84E00	0.5	NaN	GOT1	0.0144544
Glutamate Biosynthesis II	1,84E00	0.5	NaN	GLUD1	0.0144544
Glutamate Degradation X	1,84E00	0.5	NaN	GLUD1	0.0144544
Hereditary Breast Cancer Signaling	1,83E00	3,1E-02	NaN	HDAC6,SMARCE1,RFC5,CCND1	0.0147911
Prolactin Signaling	1,79E00	4,11E-02	NaN	SHC1,PTPN11,IRS1	0.0162181
Glutamate Degradation II	1,66E00	3,33E-01	NaN	GOT1	0.0218776
Aspartate Biosynthesis	1,66E00	3,33E-01	NaN	GOT1	0.0218776
Cytotoxic T Lymphocyte-mediated Apoptosis of Target Cells	1,65E00	6,25E-02	NaN	HLA-A,GZMB	0.0223872
Neuregulin Signaling	1,58E00	3,41E-02	NaN	SHC1,MTOR,PTPN11	0.0263027
Coagulation System	1,57E00	5,71E-02	NaN	PLAUR,SERPINE1	0.0269153
Triacylglycerol Biosynthesis	1,57E00	5,71E-02	NaN	DBT,AGPAT3	0.0269153
Stearate Biosynthesis I (Animals)	1,55E00	5,56E-02	NaN	ACOT2,DBT	0.0281838
PRPP Biosynthesis I	1,54E00	2,5E-01	NaN	PRPS1	0.0288403
Branched-chain α-keto acid Dehydrogenase Complex	1,54E00	2,5E-01	NaN	DBT	0.0288403
L-cysteine Degradation I	1,54E00	2,5E-01	NaN	GOT1	0.0288403
Chronic Myeloid Leukemia Signaling	1,52E00	3,23E-02	NaN	HDAC6,PTPN11,CCND1	0.0301995
SAPK/JNK Signaling	1,51E00	3,19E-02	NaN	GNB1,SHC1,IRS1	0.030903
tRNA Charging	1,49E00	5,13E-02	NaN	NARS,SARS2	0.0323594
IGF-1 Signaling	1,47E00	3,09E-02	NaN	SHC1,PTPN11,IRS1	0.0338844
Thyroid Cancer Signaling	1,47E00	0.05	NaN	SHC1,CCND1	0.0338844
Calcium Signaling	1,39E00	2,25E-02	NaN	HDAC6,MYH9,MCU,CAMK2G	0.040738
HGF Signaling	1,39E00	2,86E-02	NaN	DOCK1,PTPN11,CCND1	0.040738
AMPK Signaling	1,38E00	2,23E-02	NaN	MTOR,IRS1,SMARCE1,CCND1	0.0416869
Role of NFAT in Cardiac Hypertrophy	1,38E00	2,23E-02	0,000	HDAC6,GNB1,SHC1,CAMK2G	0.0416869
Arginine Biosynthesis IV	1,37E00	1,67E-01	NaN	GLUD1	0.042658
Pyruvate Fermentation to Lactate	1,37E00	1,67E-01	NaN	Ldha/RGD1562690	0.042658
Selenocysteine Biosynthesis II (Archaea and Eukaryotes)	1,37E00	1,67E-01	NaN	SARS2	0.042658
Autoimmune Thyroid Disease Signaling	1,34E00	4,26E-02	NaN	HLA-A,GZMB	0.0457088
Natural Killer Cell Signaling	1,34E00	2,73E-02	NaN	SHC1,PTPN11,INPPL1	0.0457088
Androgen Signaling	1,33E00	2,7E-02	NaN	GNB1,SHC1,CCND1	0.0467735

## Sheet: RIS24_pathways
Comparison: Risperidone 24h vs Control 24h
Ingenuity Canonical Pathways	-log(p-value)	Ratio	z-score	Molecules
EIF2 Signaling	6,12E00	4,32E-02	-0,447	RPL4,Ppp1cc,MAP2K2,MAPK1,RPL13,AGO2,RPS15A,RPLP0	7.58578e-07
Signaling by Rho Family GTPases	5,36E00	3,42E-02	-1,414	ROCK1,STMN1,PAK4,MAP2K2,MAPK1,CDH3,ARHGEF2,ARPC4	4.36516e-06
Ephrin Receptor Signaling	4,15E00	3,45E-02	NaN	ROCK1,PAK4,SDCBP,MAP2K2,MAPK1,ARPC4	7.07946e-05
Breast Cancer Regulation by Stathmin1	3,93E00	3,14E-02	NaN	ROCK1,STMN1,MAP2K2,MAPK1,ARHGEF2,CAMK2G	0.00011749
Actin Cytoskeleton Signaling	3,63E00	2,76E-02	-1,633	ROCK1,PAK4,MYH9,MAP2K2,MAPK1,ARPC4	0.000234423
RhoGDI Signaling	3,19E00	2,89E-02	1,342	ROCK1,PAK4,CDH3,ARHGEF2,ARPC4	0.000645654
Xenobiotic Metabolism Signaling	3,12E00	2,21E-02	NaN	MAP2K2,MAPK1,ALDH6A1,ALDH9A1,GSTP1,CAMK2G	0.000758578
Rac Signaling	3,09E00	3,85E-02	-1,000	PAK4,MAP2K2,MAPK1,ARPC4	0.000812831
Thrombin Signaling	2,99E00	2,62E-02	-0,447	ROCK1,MAP2K2,MAPK1,ARHGEF2,CAMK2G	0.00102329
CCR3 Signaling in Eosinophils	2,9E00	3,42E-02	NaN	ROCK1,PAK4,MAP2K2,MAPK1	0.00125893
Gα12/13 Signaling	2,9E00	3,42E-02	0,000	ROCK1,MAP2K2,MAPK1,CDH3	0.00125893
Semaphorin Signaling in Neurons	2,9E00	5,66E-02	NaN	ROCK1,PAK4,MAPK1	0.00125893
Integrin Signaling	2,89E00	2,49E-02	-1,342	ROCK1,PAK4,MAP2K2,MAPK1,ARPC4	0.00128825
Synaptic Long Term Potentiation	2,88E00	3,36E-02	-1,000	Ppp1cc,MAP2K2,MAPK1,CAMK2G	0.00131826
GNRH Signaling	2,75E00	3,1E-02	-1,000	PAK4,MAP2K2,MAPK1,CAMK2G	0.00177828
GM-CSF Signaling	2,71E00	4,84E-02	NaN	MAP2K2,MAPK1,CAMK2G	0.00194984
CD40 Signaling	2,65E00	4,62E-02	NaN	MAP2K2,MAPK1,PTGS1	0.00223872
Aryl Hydrocarbon Receptor Signaling	2,62E00	2,86E-02	NaN	MAPK1,ALDH6A1,ALDH9A1,GSTP1	0.00239883
Melatonin Signaling	2,56E00	4,29E-02	NaN	MAP2K2,MAPK1,CAMK2G	0.00275423
Regulation of eIF4 and p70S6K Signaling	2,55E00	2,74E-02	NaN	MAP2K2,MAPK1,AGO2,RPS15A	0.00281838
Renal Cell Carcinoma Signaling	2,54E00	4,23E-02	NaN	PAK4,MAP2K2,MAPK1	0.00288403
Chemokine Signaling	2,54E00	4,23E-02	NaN	MAP2K2,MAPK1,CAMK2G	0.00288403
CXCR4 Signaling	2,49E00	2,63E-02	-1,000	ROCK1,PAK4,MAP2K2,MAPK1	0.00323594
Glutamine Biosynthesis I	2,4E00	1	NaN	GLUL	0.00398107
Prostate Cancer Signaling	2,36E00	3,66E-02	NaN	MAP2K2,MAPK1,GSTP1	0.00436516
CREB Signaling in Neurons	2,31E00	2,34E-02	NaN	GTF2B,MAP2K2,MAPK1,CAMK2G	0.00489779
ErbB Signaling	2,3E00	3,49E-02	NaN	PAK4,MAP2K2,MAPK1	0.00501187
FAK Signaling	2,29E00	3,45E-02	NaN	PAK4,MAP2K2,MAPK1	0.00512861
TGF-β Signaling	2,29E00	3,45E-02	NaN	MAP2K2,MAPK1,SERPINE1	0.00512861
PAK Signaling	2,26E00	3,37E-02	NaN	PAK4,MAP2K2,MAPK1	0.00549541
Apoptosis Signaling	2,26E00	3,37E-02	NaN	ROCK1,MAP2K2,MAPK1	0.00549541
Regulation of Actin-based Motility by Rho	2,24E00	3,3E-02	NaN	ROCK1,PAK4,ARPC4	0.0057544
Glutathione-mediated Detoxification	2,22E00	6,9E-02	NaN	Gsta4,GSTP1	0.0060256
VEGF Signaling	2,22E00	3,26E-02	NaN	ROCK1,MAP2K2,MAPK1	0.0060256
Glioma Signaling	2,18E00	3,16E-02	NaN	MAP2K2,MAPK1,CAMK2G	0.00660693
4-1BB Signaling in T Lymphocytes	2,17E00	6,45E-02	NaN	MAP2K2,MAPK1	0.00676083
CDK5 Signaling	2,13E00	3,03E-02	NaN	Ppp1cc,MAP2K2,MAPK1	0.0074131
Nitric Oxide Signaling in the Cardiovascular System	2,12E00	0.03	NaN	MAP2K2,MAPK1,ARG2	0.00758578
Cholecystokinin/Gastrin-mediated Signaling	2,11E00	2,97E-02	NaN	ROCK1,MAP2K2,MAPK1	0.00776247
Axonal Guidance Signaling	2,1E00	1,38E-02	NaN	ROCK1,PAK4,SDCBP,MAP2K2,MAPK1,ARPC4	0.00794328
β-alanine Degradation I	2,1E00	0.5	NaN	ALDH6A1	0.00794328
S-methyl-5'-thioadenosine Degradation II	2,1E00	0.5	NaN	MTAP	0.00794328
Sulfate Activation for Sulfonation	2,1E00	0.5	NaN	PAPSS1	0.00794328
Oncostatin M Signaling	2,09E00	5,88E-02	NaN	MAP2K2,MAPK1	0.00812831
NGF Signaling	2,04E00	2,8E-02	NaN	ROCK1,MAP2K2,MAPK1	0.00912011
fMLP Signaling in Neutrophils	2,03E00	2,78E-02	NaN	MAP2K2,MAPK1,ARPC4	0.00933254
Renin-Angiotensin Signaling	2,02E00	2,75E-02	NaN	PAK4,MAP2K2,MAPK1	0.00954993
Natural Killer Cell Signaling	2,01E00	2,73E-02	NaN	PAK4,MAP2K2,MAPK1	0.00977237
Systemic Lupus Erythematosus Signaling	1,96E00	1,86E-02	NaN	PRPF19,MAPK1,SNRPD1,PRPF38A	0.0109648
Thyroid Cancer Signaling	1,95E00	0.05	NaN	MAP2K2,MAPK1	0.0112202
L-carnitine Biosynthesis	1,92E00	3,33E-01	NaN	ALDH9A1	0.0120226
Melanoma Signaling	1,91E00	4,76E-02	NaN	MAP2K2,MAPK1	0.0123027
UVC-Induced MAPK Signaling	1,91E00	4,76E-02	NaN	MAP2K2,MAPK1	0.0123027
HMGB1 Signaling	1,91E00	2,5E-02	NaN	MAP2K2,MAPK1,SERPINE1	0.0123027
LXR/RXR Activation	1,9E00	2,48E-02	NaN	LDLR,ARG2,HADH	0.0125893
Role of IL-17F in Allergic Inflammatory Airway Diseases	1,87E00	4,55E-02	NaN	MAP2K2,MAPK1	0.0134896
Estrogen Receptor Signaling	1,84E00	2,36E-02	NaN	GTF2B,MAP2K2,MAPK1	0.0144544
PI3K Signaling in B Lymphocytes	1,83E00	2,34E-02	NaN	MAP2K2,MAPK1,CAMK2G	0.0147911
Molecular Mechanisms of Cancer	1,81E00	1,37E-02	NaN	PAK4,MAP2K2,MAPK1,ARHGEF2,CAMK2G	0.0154882
Ovarian Cancer Signaling	1,81E00	2,29E-02	NaN	MAP2K2,MAPK1,PTGS1	0.0154882
Arginine Degradation I (Arginase Pathway)	1,8E00	2,5E-01	NaN	ARG2	0.0158489
Insulin Receptor Signaling	1,78E00	2,24E-02	NaN	Ppp1cc,MAP2K2,MAPK1	0.0165959
CNTF Signaling	1,74E00	3,85E-02	NaN	MAP2K2,MAPK1	0.018197
Endometrial Cancer Signaling	1,74E00	3,85E-02	NaN	MAP2K2,MAPK1	0.018197
IL-2 Signaling	1,72E00	3,77E-02	NaN	MAP2K2,MAPK1	0.0190546
Protein Kinase A Signaling	1,71E00	1,3E-02	-1,342	ROCK1,Ppp1cc,MAP2K2,MAPK1,CAMK2G	0.0194984
Role of IL-17A in Arthritis	1,7E00	3,7E-02	NaN	MAP2K2,MAPK1	0.0199526
Creatine-phosphate Biosynthesis	1,7E00	0.2	NaN	CKMT1A/CKMT1B	0.0199526
Thrombopoietin Signaling	1,69E00	3,64E-02	NaN	MAP2K2,MAPK1	0.0204174
Actin Nucleation by ARP-WASP Complex	1,67E00	3,57E-02	NaN	ROCK1,ARPC4	0.0213796
Gαq Signaling	1,67E00	2,04E-02	NaN	ROCK1,MAP2K2,MAPK1	0.0213796
ErbB2-ErbB3 Signaling	1,66E00	3,51E-02	NaN	MAP2K2,MAPK1	0.0218776
Urea Cycle	1,62E00	1,67E-01	NaN	ARG2	0.0239883
Arginine Degradation VI (Arginase 2 Pathway)	1,62E00	1,67E-01	NaN	ARG2	0.0239883
Pentose Phosphate Pathway (Non-oxidative Branch)	1,62E00	1,67E-01	NaN	TALDO1	0.0239883
ErbB4 Signaling	1,62E00	3,33E-02	NaN	MAP2K2,MAPK1	0.0239883
Glucocorticoid Receptor Signaling	1,61E00	1,45E-02	NaN	GTF2B,MAP2K2,MAPK1,SERPINE1	0.0245471
Antiproliferative Role of Somatostatin Receptor 2	1,58E00	3,17E-02	NaN	MAP2K2,MAPK1	0.0263027
Germ Cell-Sertoli Cell Junction Signaling	1,58E00	1,88E-02	NaN	PAK4,MAP2K2,MAPK1	0.0263027
Role of PI3K/AKT Signaling in the Pathogenesis of Influenza	1,57E00	3,12E-02	NaN	MAP2K2,MAPK1	0.0269153
IL-17A Signaling in Airway Cells	1,57E00	3,12E-02	NaN	MAP2K2,MAPK1	0.0269153
Pyridoxal 5'-phosphate Salvage Pathway	1,57E00	3,12E-02	NaN	MAP2K2,MAPK1	0.0269153
Non-Small Cell Lung Cancer Signaling	1,55E00	3,08E-02	NaN	MAP2K2,MAPK1	0.0281838
IL-15 Signaling	1,54E00	3,03E-02	NaN	MAP2K2,MAPK1	0.0288403
Cdc42 Signaling	1,53E00	1,8E-02	NaN	PAK4,MAPK1,ARPC4	0.0295121
Erythropoietin Signaling	1,53E00	2,99E-02	NaN	MAP2K2,MAPK1	0.0295121
Serotonin Degradation	1,53E00	2,99E-02	NaN	EXT2,ALDH9A1	0.0295121
Neurotrophin/TRK Signaling	1,53E00	2,99E-02	NaN	MAP2K2,MAPK1	0.0295121
Acute Phase Response Signaling	1,52E00	1,78E-02	NaN	MAP2K2,MAPK1,SERPINE1	0.0301995
IL-10 Signaling	1,52E00	2,94E-02	NaN	MAPK1,ARG2	0.0301995
GDNF Family Ligand-Receptor Interactions	1,52E00	2,94E-02	NaN	MAP2K2,MAPK1	0.0301995
Role of Macrophages, Fibroblasts and Endothelial Cells in Rheumatoid Arthritis	1,51E00	1,35E-02	NaN	ROCK1,MAP2K2,MAPK1,CAMK2G	0.030903
Agrin Interactions at Neuromuscular Junction	1,51E00	2,9E-02	NaN	PAK4,MAPK1	0.030903
Role of MAPK Signaling in the Pathogenesis of Influenza	1,51E00	2,9E-02	NaN	MAP2K2,MAPK1	0.030903
Citrulline Biosynthesis	1,5E00	1,25E-01	NaN	ARG2	0.0316228
B Cell Receptor Signaling	1,49E00	1,72E-02	NaN	MAP2K2,MAPK1,CAMK2G	0.0323594
IL-3 Signaling	1,48E00	2,82E-02	NaN	MAP2K2,MAPK1	0.0331131
PEDF Signaling	1,48E00	2,82E-02	NaN	ROCK1,MAPK1	0.0331131
IL-17 Signaling	1,47E00	2,78E-02	NaN	MAP2K2,MAPK1	0.0338844
JAK/Stat Signaling	1,47E00	2,78E-02	NaN	MAP2K2,MAPK1	0.0338844
LPS-stimulated MAPK Signaling	1,46E00	2,74E-02	NaN	MAP2K2,MAPK1	0.0346737
Prolactin Signaling	1,46E00	2,74E-02	NaN	MAP2K2,MAPK1	0.0346737
Ephrin B Signaling	1,46E00	2,74E-02	NaN	ROCK1,MAPK1	0.0346737
STAT3 Pathway	1,46E00	2,74E-02	NaN	MAP2K2,MAPK1	0.0346737
Calcium Signaling	1,46E00	1,69E-02	NaN	MYH9,MAPK1,CAMK2G	0.0346737
Role of NFAT in Cardiac Hypertrophy	1,46E00	1,68E-02	NaN	MAP2K2,MAPK1,CAMK2G	0.0346737
Prostanoid Biosynthesis	1,45E00	1,11E-01	NaN	PTGS1	0.0354813
FLT3 Signaling in Hematopoietic Progenitor Cells	1,45E00	2,7E-02	NaN	MAP2K2,MAPK1	0.0354813
Leptin Signaling in Obesity	1,45E00	2,7E-02	NaN	MAP2K2,MAPK1	0.0354813
NRF2-mediated Oxidative Stress Response	1,45E00	1,67E-02	NaN	MAP2K2,MAPK1,GSTP1	0.0354813
VEGF Family Ligand-Receptor Interactions	1,43E00	2,63E-02	NaN	MAP2K2,MAPK1	0.0371535
BMP signaling pathway	1,43E00	2,63E-02	NaN	MAP2K2,MAPK1	0.0371535
IL-8 Signaling	1,43E00	1,63E-02	NaN	ROCK1,MAP2K2,MAPK1	0.0371535
PDGF Signaling	1,42E00	2,6E-02	NaN	MAP2K2,MAPK1	0.0380189
ERK/MAPK Signaling	1,41E00	1,6E-02	NaN	PAK4,MAP2K2,MAPK1	0.0389045
Reelin Signaling in Neurons	1,4E00	2,53E-02	NaN	ARHGEF2,VLDLR	0.0398107
Acute Myeloid Leukemia Signaling	1,4E00	2,53E-02	NaN	MAP2K2,MAPK1	0.0398107
Regulation of IL-2 Expression in Activated and Anergic T Lymphocytes	1,4E00	2,53E-02	NaN	MAP2K2,MAPK1	0.0398107
Pentose Phosphate Pathway	1,37E00	9,09E-02	NaN	TALDO1	0.042658
Melanocyte Development and Pigmentation Signaling	1,35E00	2,38E-02	NaN	MAP2K2,MAPK1	0.0446684
Leukocyte Extravasation Signaling	1,35E00	1,52E-02	NaN	ROCK1,MAP2K2,MAPK1	0.0446684
Glutaryl-CoA Degradation	1,33E00	8,33E-02	NaN	HADH	0.0467735
α-Adrenergic Signaling	1,32E00	2,3E-02	NaN	MAP2K2,MAPK1	0.047863
Bladder Cancer Signaling	1,32E00	2,3E-02	NaN	MAP2K2,MAPK1	0.047863
Neuregulin Signaling	1,31E00	2,27E-02	NaN	MAP2K2,MAPK1	0.0489779
RANK Signaling in Osteoclasts	1,31E00	2,27E-02	NaN	MAP2K2,MAPK1	0.0489779

## Sheet: CLO12_upsteram
Comparison: Clozapine 12h vs Control 12h
Upstream Regulator	Exp Fold Change	Molecule Type	Predicted Activation State	Activation z-score	p-value of overlap	Target molecules in dataset	Mechanistic Network
RICTOR		other	Inhibited	-2,132	5,59E-06	Mbp,RPL10,RPL14,RPL28,RPL7A,RPL8,RPS6,RPS8,UQCRC1
TNF		cytokine	Inhibited	-2,241	3,47E-01	ANXA1,CLU,MMP14,MYH9,PLP1,PTPN11,RRM2,SERPINE1,SPARC
MAP4K4	1,057	kinase	Inhibited	-2,236	2,37E-04	GLUL,NT5C2,PGAM1,PON2,UQCRC1
CDKN1B		kinase	Inhibited	-2,000	2,11E-03	FHL1,PCNA,RAB3A,SERPINE1	30 (4)
sirolimus		chemical drug	Inhibited	-2,225	2,56E-04	MMP14,PCNA,RPL10,RPL18A,RPL7A,RPL8,RPS6,RPS8,SERPINE1
CD 437		chemical drug	Inhibited	-2,449	4,88E-04	FTL,NARS,PGAM1,RPL10,RPL8,YWHAZ
tretinoin		chemical - endogenous mammalian	Inhibited	-2,164	4,45E-04	ANXA1,ATP1B3,CAPN2,CTSD,MMP14,MYH9,PLP1,PTPN11,RABGGTB,RPA1,RPL10,RPS6,SERPINE1,SNRPD3,SPARC,SYN1,YWHAZ
MKNK1		kinase	Activated	2,000	1,39E-03	CAMK2A,RAB3A,RNH1,SPARC	MKNK1 is predicted to be activated
MYCN		transcription regulator	Activated	2,373	2,78E-08	ACTG1,CLU,MYH9,RPL10,RPL18A,RPL28,RPL8,RPS6,RPS8,SERPINE1,SPARC
L-triiodothyronine		chemical - endogenous mammalian	Activated	2,433	7,08E-03	C4A/C4B,CLU,HINT1,Mbp,MMP14,Tpi1 (includes others)	19 (3)
lysophosphatidylcholine		chemical - other			1,61E-02	PLP1,SERPINE1
platelet activating factor		chemical - endogenous mammalian			2,28E-02	MMP14,SERPINE1
13(S)-hydroxyoctadecadienoic acid		chemical - endogenous mammalian			1,93E-02	SERPINE1
9-hydroxy-(S)-10,12-octadecadienoic acid		chemical - endogenous mammalian			4,85E-03	SERPINE1
U46619		chemical reagent			4,29E-02	MMP14
UDP		chemical - endogenous mammalian			3,35E-02	SERPINE1
inosine		chemical - endogenous mammalian			1,96E-03	ANXA1,C4A/C4B,FTL
6-mercaptopurine		chemical drug			4,75E-02	PCNA
allopurinol		chemical drug			7,97E-03	ANXA1,C4A/C4B,CLU
pirinixic acid		chemical toxicant		1,504	5,56E-03	ACAT2,CLU,GLUL,PCNA,SERPINE1,TSNAX,USP14
5-fluorouracil		chemical drug		-1,982	2,38E-02	CLU,RPL10,RPL7A,RPS8
PP2/AG1879 tyrosine kinase inhibitor		chemical - kinase inhibitor			4,81E-03	GFPT1,RRM2,SERPINE1
D-2-amino-5-phosphonovaleric acid		chemical reagent			1,93E-02	CAMK2B
L-arginine		chemical - endogenous mammalian			8,13E-03	PCNA,SERPINE1	17 (3)
L-proline		chemical - endogenous mammalian			3,35E-02	PCNA
L-alanine		chemical - endogenous mammalian			1,93E-02	PCNA
L-aspartic acid		chemical - endogenous mammalian			2,40E-02	PCNA
dextran sulfate		chemical drug			7,42E-04	ANLN,C4A/C4B,MMP14,PCNA,RRM2,SERPINE1	10 (3)
etoposide		chemical drug			3,92E-02	CTSD,GZMB,PCNA
ILX-23-7553		chemical drug			2,40E-02	CLU
2-hydroxyestradiol		chemical - endogenous mammalian			3,35E-02	PCNA
beta-estradiol		chemical - endogenous mammalian		0,773	8,87E-06	ANXA1,C4A/C4B,CLU,CTSD,FBLN1,FHL1,GALNT7,GNB1,Hba1/Hba2,HBB,HSPH1,NARS,OSTF1,PCNA,PON2,PPP3R1,PRPS1,PTPN1,PTPN11,RAB31,RRM2,SPARC,YWHAZ	51 (7)
deoxycholate		chemical - endogenous mammalian			2,37E-02	GLUL,SMUG1
hydrogen peroxide		chemical - endogenous mammalian		0,291	1,33E-03	ACAT2,CLU,CTSD,GZMB,PRKAB1,RPL7A,SERPINE1,SPARC	12 (3)
8-bromo-cAMP		chemical reagent		0,937	1,01E-02	CLU,CTSD,RRM2,SERPINE1
bucladesine		chemical toxicant		0,674	1,46E-02	ANXA1,CLU,GLUL,MMP14,SERPINE1
glucocorticoid		chemical drug		0,464	1,61E-03	ANXA1,CLU,FBLN1,GLUL,GZMB,SERPINE1	32 (5)
desoxycorticosterone		chemical - endogenous mammalian			4,29E-02	SERPINE1
6-amino-4-(4-phenoxyphenylethylamino)quinazoline		chemical reagent			3,82E-02	TCF12
1-O-hexadecyl-2-N-methylcarbamol-sn-glycerol-3-phosphocholine		chemical - endogenous mammalian			1,93E-02	MMP14
dexamethasone		chemical drug		-0,083	4,19E-03	ACTG1,ANXA1,CFL1,CPSF3,CTSD,FBLN1,FTL,GLUL,GZMB,HSPH1,MMP14,OSTF1,RPS6,SERPINE1,SPARC,Tpi1 (includes others)	31 (3)
fingolimod phosphate		chemical - endogenous mammalian			3,35E-02	SERPINE1
EPHB1		kinase			4,75E-02	SERPINE1
rhodamine 6G		chemical toxicant			3,82E-02	PCNA
cardiotoxin		chemical - other			6,34E-03	MYH9,OSTF1,PCNA,PGAM1
alpha-amanitin		chemical toxicant			2,05E-03	CTSD,HBB
Diphtheria Toxin		chemical reagent			2,68E-03	CTSD,LAMP1
MALSU1		other			2,88E-02	MT-ND1
asoprisnil		chemical drug			1,32E-02	GZMB,PCNA
dibutyl phthalate		chemical toxicant			6,51E-03	HDAC6,SERPINE1
exisulind		chemical drug			1,93E-02	HINT1
trichloroethylene		chemical toxicant			3,24E-02	SPARC,YWHAQ
norethindrone acetate		chemical drug			2,40E-02	SERPINE1
Ginkgo biloba		chemical drug			3,82E-02	PCNA
methapyrilene		chemical drug			3,03E-02	ACTG1,RPS8,YWHAZ
dibutylnitrosamine		chemical toxicant			9,68E-03	PCNA
vitamin E		chemical drug			3,11E-03	MMP14,PCNA,SERPINE1	27 (4)
Sos		group			1,70E-02	HDAC6,MYH9,SMG1,YWHAZ
APC/APC2		group			4,29E-02	MMP14
PI3K (complex)		complex		-1,964	1,14E-02	CTSD,MMP14,OSTF1,SERPINE1,SLC12A7
ATM/ATR		group			4,85E-03	RRM2
Tgf beta		group		-1,182	2,48E-02	CLU,GZMB,SERPINE1,SPARC
ERK1/2		group			1,06E-02	ASAH1,PCNA,PTPN11,SERPINE1,SLC12A7
ATPase		group			2,40E-02	MMP14
mGLUR Group I		group			2,40E-02	CAMK2A
Cyclin D		group			3,35E-02	CTSD
CD3		complex		-1,911	1,07E-03	ANXA1,CAMK2A,FTL,GZMB,HINT1,LAMP1,PCNA,PGAM1,PSAP,TCEA1
Jnk		group			1,41E-02	ASAH1,MMP14,PON2,SERPINE1
c-Src		group			3,82E-02	ASAH1
Mek		group			7,75E-03	CLU,MMP14,RABGGTB,SERPINE1
Akt		group		-1,689	1,19E-04	CTSD,Mbp,MMP14,OSTF1,PCNA,RRM2,SERPINE1	35 (6)
E2f		group			2,26E-02	PCNA,RRM2,SERPINE1
Hsp90		group			3,18E-04	CLU,HDAC6,RPS6,SYN1
Pdgf (complex)		complex			1,11E-02	PCNA,SERPINE1,SPARC
PDGF BB		complex		0,000	9,31E-04	ACAT2,FHL1,GLUL,MMP14,PCNA,RPS6,SERPINE1	27 (6)
Cbp/p300-Maf-Nfe2l2		complex			2,88E-02	FTL
Ap1		complex			7,61E-04	CLU,GZMB,HBB,SERPINE1,SPARC	9 (2)
(-)-gossypol		chemical drug			2,40E-02	PCNA
Esr1-Estrogen-Sp1		complex			1,45E-02	CTSD
Ho		group			2,40E-02	SPARC
LDL		complex		-0,316	2,74E-02	CAMK2B,CAPN2,MMP14,SERPINE1
Insulin		group		1,068	1,24E-03	CA3,FTL,MT-ND1,PTPN11,Rpl32,RPS6,SERPINE1	17 (3)
BMS-690514		chemical drug			1,12E-02	HSPH1,PCNA
GnRH analog		biologic drug		-0,447	2,28E-02	HINT1,MED24,NARS,SNRPD3,TCEA1
ALKBH5		enzyme			7,87E-04	ASAH1,CLU,CTSD,RPA1
KDM3A		transcription regulator			3,35E-02	SERPINE1
ZNF282		transcription regulator			1,93E-02	CTSD
ZBED1		enzyme			1,93E-02	RPS6
IgG		complex			4,51E-02	ASAH1,ATP1B3,SERPINE1
FSH		complex			5,97E-04	ARPC1A,GNB1,GZMB,PCNA,PPP3R1,PTPN1,RAB31,SERPINE1
RTP1		other			1,93E-02	RPS6
RAB7B		peptidase			2,88E-02	CTSD
BDNF		growth factor		0,761	1,44E-05	CAMK2A,FTL,GLUL,PCNA,PLP1,RAB3A,RNH1,SPARC,SYN1	18 (3)
CERS5		transcription regulator			4,85E-03	ASAH1
VIPAS39		other			2,88E-02	SPARC
ZMIZ1		other			2,40E-02	SERPINE1
NPAS4		transcription regulator			1,45E-02	SYN1
RHOJ		enzyme			1,02E-04	ACTG1,ANXA1,MYH9
NPC1		transporter			1,85E-02	CTSD,MMP14
MGEA5		enzyme		-1,000	3,12E-02	ACTG1,FBLN1,GLUL,MMP14
SCGB3A2		other			4,83E-04	CTSD,MMP14
ZNF496		transcription regulator			4,85E-03	HBB
ZNF652		other			3,35E-02	TCF12
FOXN2		other			4,85E-03	HBB
DOHH	-1,035	enzyme			2,88E-02	PARK7
FGF21		growth factor			1,93E-02	SERPINE1,Slc25a1
CERS3		transcription regulator			4,85E-03	ASAH1
CERS2	1,021	transcription regulator			2,88E-02	ASAH1
BMPR1A		kinase			1,46E-02	PCNA,SERPINE1
CERS4		transcription regulator			4,85E-03	ASAH1
ZNF451		other			1,45E-02	SERPINE1
CKAP5	-1,035	transcription regulator			9,68E-03	Mbp
IGF2		growth factor			8,26E-03	Anp32a,GNB1,RRM2,SERPINE1
ENTPD2		enzyme			1,93E-02	SERPINE1
MEMO1	1,035	other			4,29E-02	CTSD
NDUFAF3	1,165	other			1,45E-02	CTSD
CERS6		transcription regulator			2,88E-02	ASAH1
Collagen(s)		complex			2,02E-02	C4A/C4B,LAMP1
FOXK2		transcription regulator			2,40E-02	SERPINE1
FLCN		other			2,40E-02	SERPINE1
MDC1	1,035	other			9,68E-03	CLU
MRPL14		other			3,35E-02	MT-ND1
gentamicin		chemical drug		-0,378	1,91E-04	C4A/C4B,CLU,CTSD,EIF2B4,HBB,PRPS1,PTPN1
Histone h4		group			1,81E-02	PCNA,RPS6,RRM2
NHLRC1		enzyme			9,68E-03	LAMP1
RRP1B		other			1,44E-03	PCNA,RPA1,RPL14,RPS8
Integrin alpha 4 beta 1		complex			1,45E-02	MMP14
GPR39		g-protein coupled receptor			2,40E-02	CLU
PLCL2		enzyme			1,93E-02	SPARC
HDGF	1,042	growth factor			1,45E-02	SERPINE1
EPM2A		phosphatase			1,45E-02	LAMP1
CLCN5		ion channel			1,25E-03	CA3,PCNA
Atrial Natriuretic Peptide		group			4,75E-02	SERPINE1
NSD1		transcription regulator			2,05E-03	CTSD,HBB
PRDM16		transcription regulator			3,82E-02	SERPINE1
GLIS2		transcription regulator			8,61E-05	MMP14,SERPINE1,SPARC
KDM4A		transcription regulator			1,45E-02	FHL1
RECQL4		enzyme			1,45E-02	HBB
2,3-bis(3'-hydroxybenzyl)butane-1,4-diol		chemical - endogenous mammalian			2,40E-02	SPARC
estrogen receptor		group		0,000	2,63E-02	ANXA1,MMP14,SERPINE1,SPARC
Ferritin		complex			4,29E-02	HBB
Lh		complex			7,16E-03	ARPC1A,GNB1,PPP3R1,PTPN1,RAB31
Pro-inflammatory Cytokine		group			3,26E-03	CLU,GLUL,HDAC6
VLDL		complex			1,39E-04	PON2,SERPINE1
CHIR-124		chemical reagent			9,68E-03	RRM2
sotrastaurin		chemical drug			4,85E-03	PCNA
BCKDK		kinase			4,29E-02	PLP1
ABCB4		transporter			9,90E-03	SERPINE1,SPARC
PCM1		other			3,35E-02	PCNA
panobinostat		chemical drug			7,03E-03	HDAC6,YWHAZ
POLG		enzyme			6,01E-03	RPL14,Rpl32
defibrotide		biologic drug			1,45E-02	SERPINE1
catumaxomab		biologic drug			2,88E-02	LAMP1
MRPL12		other			3,35E-02	MT-ND1
black cohosh extract		chemical drug			4,85E-03	SERPINE1
TIP60		complex			4,29E-02	PCNA
Collagen type IV		complex			4,62E-03	MMP14,SERPINE1	14 (3)
7S NGF		complex			2,40E-02	CLU
GLRX3	1,072	enzyme			1,93E-02	PPP3R1
EIF4G2	-1,050	translation regulator			4,75E-02	CTSD
XDH		enzyme			1,32E-02	MMP14,SERPINE1
EIF3I	-1,014	translation regulator			4,85E-03	SERPINE1
GAB2		other			1,05E-02	SERPINE1,SPARC
VWF		other			1,45E-02	YWHAZ
CSNK1E		kinase			1,45E-02	SERPINE1
PHF21A		other			4,75E-02	RAB3A
ASCL2		transcription regulator			3,35E-02	CTSD
Ins1		other		1,073	1,86E-02	PCNA,RRM2,SERPINE1,SPARC,UQCRC1
clusterin antisense oligonucleotide		biologic drug			9,68E-03	CLU
GPIIB-IIIA		complex			1,93E-02	MMP14
SRF		transcription regulator			1,86E-02	CSRP1,FHL1,MYH9,MYO1E,RNH1
TNFRSF1B		transmembrane receptor			4,91E-02	MMP14,SERPINE1
E2F5		transcription regulator			5,53E-03	PCNA,SERPINE1
PRCC		other			4,85E-03	SERPINE1
hexachlorobenzene		chemical toxicant			2,69E-03	ANXA1,C4A/C4B,CLU
ABL2		kinase			1,93E-02	MMP14
RBBP5	1,064	other			9,68E-03	CTSD
IGF1		growth factor		-0,184	5,35E-07	C4A/C4B,CLU,CTSD,HBB,LAMP1,Mbp,MMP14,PCNA,PLP1,SERPINE1,SLC12A7,SYN1	46 (11)
LARP1	1,028	translation regulator			1,93E-02	RPS6
Ku		complex			9,68E-03	ADH5
NDUFV1	1,050	enzyme			4,85E-03	PTPN1
NFATC4		transcription regulator			8,13E-03	CTSD,PPP3R1
FGFR4		kinase			3,78E-03	MMP14,SERPINE1	35 (6)
DYNLRB1	-1,064	other			4,85E-03	SERPINE1
PTEN		phosphatase		0,539	1,22E-03	ANXA1,CA3,CSRP1,MMP14,MT-ND1,PPP2R5A,RPS6,SERPINE1	52 (8)
VHL		transcription regulator		0,958	2,48E-06	ARPC1A,CFL1,FTL,MMP14,PCNA,RPS6,SPARC
BAG6	1,028	enzyme			3,35E-02	SERPINE1
CXCL8		cytokine			4,79E-02	ANXA1,MYO1E
MYO5A		enzyme			4,85E-03	NEFL
EPAS1		transcription regulator			1,32E-02	FHL1,MMP14,NEFL,SERPINE1
TNFRSF8		transmembrane receptor			3,55E-02	GZMB,RPL7A
PRL		cytokine		-0,129	1,99E-03	CAPN2,CLU,CTSD,MMP14,PCNA,SPARC	35 (9)
MAL		transporter			1,93E-02	RPS6
MIA		other			6,41E-04	MMP14,SPARC
JUNB		transcription regulator			2,12E-02	ACAT2,CLU,SERPINE1
PAIP2		translation regulator			4,85E-03	CAMK2A
RBL1		transcription regulator			4,67E-02	PCNA,RRM2
SHC1	1,007	kinase			8,70E-03	FTL,PCNA
BCL11A		transcription regulator			2,40E-02	HBB
COMT	1,042	enzyme			3,35E-02	CAMK2A
HNRNPC	-1,117	other			3,35E-02	HBB
HLTF		transcription regulator			2,33E-05	HBB,SERPINE1
SLC18A2		transporter			4,29E-02	PSAP
CNGA3		ion channel			4,75E-02	CAPN2
NEFH	1,007	other			9,68E-03	NEFL
CNGB3		ion channel			2,88E-02	CAPN2
PTK6		kinase			2,40E-02	PCNA
ITGAV	-1,050	ion channel			1,18E-02	PCNA,SERPINE1
MDK		growth factor			2,35E-03	GZMB,LAMP1
HIF1A		transcription regulator		-0,195	3,31E-02	CTSD,FHL1,MT-ND1,NEFL,SERPINE1
DLX4		transcription regulator			2,88E-02	HBB
LOXL2		enzyme			4,29E-02	MMP14
SPZ1		transcription regulator			4,85E-03	PCNA
CEBPA		transcription regulator		-0,922	1,57E-02	ANXA1,FHL1,PCNA,RAB31,SERPINE1,UBE2I
CCL1		cytokine			4,75E-02	SERPINE1
TIMP2		other			4,75E-02	MMP14
ADAM10	-1,087	peptidase			7,97E-03	CAMK2A,PLP1,USP14
DLX1		transcription regulator			1,93E-02	SERPINE1
CHEK1		kinase			2,05E-03	PCNA,RRM2	22 (3)
LRP8		transmembrane receptor			2,40E-02	CLU
FN1	-1,110	enzyme		-0,416	6,55E-06	CAPN2,CTSD,LAMP1,MMP14,PCNA,SERPINE1,SPARC,YWHAZ	60 (14)
LIPA		enzyme			3,35E-02	RPS6
CLIP1	1,021	other			4,85E-03	PCNA
WNK1	1,181	kinase			2,88E-02	SERPINE1
PRKG1		kinase			8,70E-03	HINT1,SERPINE1	12 (4)
TTN		kinase			3,82E-02	FHL1
CR1		transmembrane receptor			2,88E-02	PCNA
TAC4		other			4,29E-02	MMP14
MAPT		other			2,33E-04	ACTG1,Anp32a,CFL1,HINT1,PGAM1,SYN1,YWHAZ	17 (3)
ADARB1		enzyme			4,85E-03	PRPS1
FBLN2		other			1,93E-02	FBLN1
VEGFA		growth factor		1,816	2,25E-02	ADH5,PCNA,SERPINE1,SPARC
CNBP	-1,021	transcription regulator			9,68E-03	RPS6
SP1		transcription regulator		-0,540	3,88E-03	ADH5,CTSD,HBB,HINT1,MMP14,PTPN1,SERPINE1,SPARC	16 (4)
LEP		growth factor		-0,355	2,12E-04	ASAH1,CA3,MMP14,MT-ND1,PCNA,PLP1,SERPINE1,SPARC,SYN1	43 (9)
SOX8		transcription regulator			4,29E-02	PLP1
RLIM		enzyme			4,75E-02	SERPINE1
SH3KBP1		other			3,82E-02	SERPINE1
TJP1	1,072	other			9,68E-03	MMP14
DAB2IP		other			9,68E-03	CLU
NGFR		transmembrane receptor			8,13E-03	PCNA,SERPINE1	17 (3)
CTBP2	1,042	transcription regulator			2,68E-03	HBB,NEFL
CCL2		cytokine			5,41E-03	LAMP1,PCNA,SERPINE1
LRP2		transporter			3,35E-02	CA3
HOXD10		transcription regulator			3,42E-03	MMP14,SERPINE1,USP14
PROC		peptidase			1,45E-03	CLU,PCNA,SERPINE1	10 (3)
CCNA2		other			3,35E-02	PCNA
riociguat		chemical drug			1,45E-02	SERPINE1
CNP	1,117	enzyme			1,45E-02	PCNA
miR-155-5p (miRNAs w/seed UAAUGCU)		mature microrna			3,80E-02	MYO1E,NARS,SERPINE1
mir-515		microrna			4,29E-02	SERPINE1
mir-15		microrna			2,46E-02	LAMP1,PCNA
mir-137		microrna			4,29E-02	NEFL
miR-335-5p (and other miRNAs w/seed CAAGAGC)		mature microrna			2,40E-02	PTPN11
mir-122		microrna		-1,000	8,96E-04	CACYBP,CSRP1,FUT8,PTPN1
miR-133a-3p (and other miRNAs w/seed UUGGUCC)		mature microrna			2,46E-02	FTL,PITPNB
miR-204-5p (and other miRNAs w/seed UCCCUUU)		mature microrna			5,06E-03	PTPN11,SPARC
mir-204		microrna			3,35E-02	PTPN11
mir-489		microrna			9,68E-03	PTPN11
mir-375		microrna			1,93E-02	YWHAZ
miR-433-3p (miRNAs w/seed UCAUGAU)		mature microrna			1,45E-02	HDAC6
AKT1	1,189	kinase			2,77E-02	ACAT2,MMP14,PLP1,SERPINE1
ADAM12		peptidase			4,75E-02	SERPINE1
PIK3CA		kinase			1,85E-02	SERPINE1,SPARC
F3		transmembrane receptor			3,87E-02	FUT8,SERPINE1
AGER		transmembrane receptor			4,44E-02	NEFL,SERPINE1
BGN		other			6,01E-03	MMP14,SERPINE1
RILP		other			9,68E-03	LAMP1
DICER1		enzyme			1,03E-02	CAMK2A,GZMB,SERPINE1,SPARC
NUAK1		kinase			3,35E-02	MMP14
JUN		transcription regulator			4,00E-03	ACAT2,ANXA1,CA3,CAPN2,CLU,SERPINE1,SPARC	9 (2)
H2AFY	1,057	other			1,46E-02	SERPINE1,SPARC
NOS3		enzyme			1,18E-02	ADH5,MMP14
PRKCG		kinase			3,82E-02	PCNA
TIAL1	1,165	transcription regulator			1,45E-02	HBB
RTN4	1,014	other			1,19E-04	CFL1,GNB2,NEFL,YWHAQ
LGALS3BP		transmembrane receptor			4,75E-02	MMP14
CEBPB	-1,231	transcription regulator		0,000	1,24E-02	FBLN1,FHL1,FTL,HBB,PCNA,SERPINE1
UBE3A	1,035	enzyme			5,06E-03	CAMK2A,SERPINE1
NKX2-1		transcription regulator			1,01E-02	CLU,PLP1,RRM2,SERPINE1
EPHB4		kinase			2,37E-02	NEFL,PLP1
MAFF		transcription regulator			4,75E-02	HBB
TSC22D1		transcription regulator			3,35E-02	SERPINE1
TFEB		transcription regulator			6,51E-04	CTSD,LAMP1,PSAP
OPRD1		g-protein coupled receptor			2,88E-02	GZMB
CDKN2A		transcription regulator		-1,091	4,04E-02	LAMP1,PCNA,RRM2,SERPINE1
TIMP4		other			1,93E-02	MMP14
ponesimod		chemical drug			3,82E-02	SERPINE1
SPRY2		other			6,51E-03	PCNA,PTPN1
ATM		kinase		-0,958	2,22E-04	CLU,PCNA,RRM2,SERPINE1	33 (5)
RB1CC1		other			4,29E-02	SERPINE1
DLC1		other			3,35E-02	SERPINE1
GH1		growth factor			5,40E-04	CA3,CLU,Hba1/Hba2,HBB,PCNA,YWHAZ
APP		other		-0,200	1,51E-05	ACTG1,Anp32a,C4A/C4B,CFL1,CLU,CTSD,GNB1,HINT1,MMP14,MT-ND1,NEFL,PGAM1,SERPINE1,SYN1,YWHAZ	20 (3)
PTGES3	1,087	enzyme			4,29E-02	CTSD
EGFR		kinase		0,277	1,54E-02	ANXA1,GZMB,MMP14,PCNA,SERPINE1
ADORA2A		g-protein coupled receptor		1,000	3,54E-03	PGAM1,PPP3R1,RAB3A,SPARC
CSF2		cytokine		1,477	2,17E-02	ANLN,ANXA1,C4A/C4B,HSPH1,MMP14,RRM2
KLF2		transcription regulator			4,86E-03	FBLN1,HBB,MMP14,SERPINE1
CD40LG		cytokine			3,79E-02	CLU,GZMB,MMP14,PTPN1,SERPINE1
LGALS7/LGALS7B		other			3,35E-02	SERPINE1
FGF10		growth factor			2,74E-02	ANXA1,MMP14
KRAS	-1,149	enzyme		-0,308	4,78E-05	CLU,GLUL,LAMP1,RNH1,RPS6,SPARC,TCEA1,Tpi1 (includes others),UBE2I
CDKN2B		transcription regulator			4,29E-02	SERPINE1
MYH10		other			4,85E-03	MYH9
RUVBL2	-1,057	transcription regulator			4,75E-02	PCNA
LUM		other			4,29E-02	MMP14
RETN		other			1,77E-02	MMP14,SERPINE1
NR5A1		ligand-dependent nuclear receptor			3,98E-02	C4A/C4B,PCNA
SART1	1,079	other			4,75E-02	SERPINE1
RNF111		enzyme			2,88E-02	SERPINE1
MLH1		enzyme			3,35E-02	CLU
UTRN		transmembrane receptor			2,40E-02	ACTG1
USP2		peptidase			1,93E-02	SERPINE1
PML		transcription regulator		1,300	2,66E-05	ACTG1,CACYBP,CFL1,FAM50A,FTL,HBB
RPS6KB1		kinase			1,25E-02	PCNA,SERPINE1
MECP2		transcription regulator		1,213	6,63E-07	ANXA1,CAMK2A,CAMK2B,PLP1,SYN1,UQCRC1,YWHAZ
CDKN1A		kinase			2,18E-02	ANLN,PCNA,PSAP,SERPINE1
PSEN1		peptidase			5,77E-04	ACTG1,Anp32a,CFL1,GNB1,HINT1,PGAM1,SYN1,YWHAZ	17 (3)
NFE2L2		transcription regulator		0,186	1,24E-02	ACTG1,CTSD,FTL,NARS,PTPN1,USP14
ITGB4		transmembrane receptor			4,75E-02	SPARC
HNF4A		transcription regulator		-0,447	6,17E-04	ASAH1,C4A/C4B,FHL1,FUT8,GGCX,HDAC6,HSPH1,IPO13,NEK7,PCNA,PITPNB,PRKAB1,PRPS1,PTPN11,RPL10,RPL18A,RPS6,SERPINE1,SNRPD3,TCF12,TSNAX
FTMT		enzyme			1,45E-02	FTL
STK16		kinase			1,45E-02	SERPINE1
SP3		transcription regulator		-1,067	1,59E-02	ADH5,PTPN1,SERPINE1,SPARC
SYVN1		transporter		1,000	4,16E-03	ATP1B3,GGCX,GNB2,RPL10
NTRK2		kinase			2,43E-03	PCNA,RAB3A,SYN1
TIA1		other			2,40E-02	HBB
KLF3		transcription regulator			4,29E-02	HBB
RGS4		other			4,29E-02	PPP3R1
LPA		other			3,82E-02	SERPINE1
ERBB3		kinase			7,46E-03	CLU,SPARC,USP14	22 (5)
RAC2		enzyme			1,93E-02	ANXA1,GNB2
AIF1		other			2,40E-02	PCNA
GNG7		enzyme			1,93E-02	GNB1
SLC2A1		transporter			4,29E-02	SERPINE1
WISP2		growth factor			2,37E-02	SERPINE1,SPARC
PGR		ligand-dependent nuclear receptor		1,342	8,69E-03	CAPN2,CSRP1,GLUL,NT5C2,PCNA
GABBR2		g-protein coupled receptor			2,88E-02	GLUL
BRCA2		transcription regulator			2,40E-02	SERPINE1
MAP2K7		kinase			2,93E-02	PTPN11,RPS6
STRAP	1,007	other			1,45E-02	SERPINE1
FGFR1		kinase		0,756	6,87E-04	MMP14,PLP1,RPS6,SPARC
RARB		ligand-dependent nuclear receptor			4,32E-02	GNB1,TCEA1
TADA3		transcription regulator			2,40E-02	CTSD
MITF		transcription regulator		1,091	2,77E-02	ASAH1,GZMB,MMP14,SERPINE1
LCP2		other			4,75E-02	LAMP1
SNCA	1,110	other			6,97E-03	CFL1,SERPINE1,SYN1	17 (3)
OCLN		enzyme			3,35E-02	MMP14
NF2	1,007	other			3,35E-02	GLUL
GIPC1	1,021	other			1,93E-02	SERPINE1
UGT8		enzyme			4,85E-03	Mbp
RANBP9	-1,125	other			4,75E-02	RAB3A
SOX10		transcription regulator			6,51E-03	GZMB,PLP1
BACE1		peptidase			3,82E-02	PLP1
EIF3A	-1,079	other			4,29E-02	RPA1
E2F4	-1,057	transcription regulator			2,31E-02	ANLN,PCNA,RRM2,SERPINE1
SATB1		transcription regulator			4,65E-02	ACTG1,CTSD,HBB
TP53INP1		other			2,88E-02	SPARC
SLC9A1		ion channel			2,40E-02	PPP3R1
VLDLR	1,133	transporter			1,93E-02	SERPINE1
Rhox5		transcription regulator			2,68E-03	Anp32a,CA3
USF2		transcription regulator			3,34E-02	MYH9,SERPINE1
CASP14		peptidase			1,93E-02	PSAP
DNAJB6	-1,526	transcription regulator			4,29E-02	SPARC
MEOX2		transcription regulator			1,54E-02	MMP14,PCNA
EGR1		transcription regulator		-0,097	1,84E-04	CLU,FTL,MMP14,PTPN1,SERPINE1,SYN1	12 (3)
LEPR		transmembrane receptor			4,58E-02	MMP14,PLP1,SERPINE1
NRL		transcription regulator			2,10E-02	GNB1,PTPN1
PTGS2		enzyme		-0,000	1,02E-03	ANXA1,CLU,CTSD,MMP14,PCNA	37 (7)
CTGF		growth factor			1,35E-02	MMP14,SERPINE1,SPARC
MYRF		transcription regulator			2,40E-02	PLP1
ERG		transcription regulator			2,59E-03	FHL1,HDAC6,PTPN11,RPA1,SPARC
TGFB1		growth factor		-1,058	9,47E-06	CFL1,CLU,CSRP1,CTSD,FAM50A,FHL1,FTL,FUT8,GZMB,HINT1,MMP14,MYH9,OSTF1,PCNA,PPP2R5A,PRPS1,RAB31,RNH1,SERPINE1,SLC12A7,SPARC,TCF12	47 (11)
E2F6		transcription regulator			3,55E-02	RRM2,SERPINE1
ING2		transcription regulator			9,68E-03	SERPINE1
F2	-1,035	peptidase		-0,272	3,06E-05	CLU,FHL1,LAMP1,MYH9,RAB3A,RNH1,SERPINE1,SLC12A7	31 (5)
INSR		kinase			9,68E-06	Anp32a,ARFGAP2,CFL1,FBLN1,FHL1,GNB1,RPL7A,RRM2,SERPINE1,UQCRC1
TSC1		other			9,90E-03	Rpl32,RPS6
USP37		peptidase			1,45E-02	SYN1
IND S1		chemical - kinase inhibitor			5,06E-03	CFL1,PGAM1
TRRAP		transcription regulator			4,75E-02	PCNA
MECOM		transcription regulator			4,62E-03	CA3,SERPINE1
ITGB3		transmembrane receptor		0,293	3,18E-04	MMP14,PCNA,SERPINE1,SPARC	39 (8)
KDR		kinase			1,39E-02	Anp32a,MMP14
TRIM24		transcription regulator			1,18E-02	CSRP1,GLUL,SERPINE1
SCUBE3		other			4,29E-02	SERPINE1
SVIL		other			9,68E-03	ANLN
ATR		kinase			2,35E-03	PCNA,RRM2	30 (5)
KLF7		transcription regulator			1,45E-02	HBB
ERBB2IP	-1,102	other			2,88E-02	SERPINE1
2-bromoethylamine		chemical reagent			1,74E-03	ANXA1,C4A/C4B,CLU
MEL T1		chemical - kinase inhibitor			2,68E-03	CFL1,PGAM1
ORC2		other			2,40E-02	HBB
SNRK		kinase			1,93E-02	CACYBP
NEO1	-1,087	transcription regulator			1,93E-02	PCNA
YBX3		transcription regulator			3,82E-02	PCNA
HTT	-1,231	transcription regulator			5,91E-04	ACAT2,Anp32a,CAMK2A,CAMK2B,CTSD,FHL1,GLUL,MMP14,NEFL,PCNA,SYN1	31 (4)
TAZ		enzyme			3,44E-02	ANXA1,SERPINE1
ATP7A		transporter			4,75E-02	PLP1
PTGDS		enzyme			3,35E-02	PTPN11
KDM5B		transcription regulator			2,81E-02	FHL1,NEFL,PRPS1
RHO		g-protein coupled receptor			3,13E-02	FBLN1,GNB1
SLC6A2		transporter			2,88E-02	PSAP
PPP3CA	1,057	phosphatase			3,18E-04	CSRP1,FTL,PPP3R1,PSAP
RECQL		enzyme			1,45E-02	HBB
CAPNS1	-1,125	peptidase			3,35E-02	CAPN2
mir-24		microrna			1,05E-02	PSAP,SERPINE1
RUNX2		transcription regulator			1,46E-02	C4A/C4B,MMP14,SERPINE1
ENTPD1		enzyme			4,29E-02	SERPINE1
IL15		cytokine			3,18E-02	ANXA1,GZMB,PCNA,PSAP,TCEA1
CCNE1		transcription regulator			3,40E-03	CAPN2,PCNA
ABCB7	-1,007	transporter			2,40E-02	FTL
HGF		growth factor		0,728	3,21E-02	FAM50A,MMP14,PCNA,PGAM1,SERPINE1,YWHAZ
FOS		transcription regulator		0,000	5,77E-05	ACTG1,CAPN2,CLU,HDAC6,MYH9,RNH1,RPS6,SERPINE1,SMG1,TCEA1,YWHAZ
SLC5A5		transporter			4,85E-03	HBB
FOSL1		transcription regulator			4,55E-02	SERPINE1,SPARC
PAX3		transcription regulator			2,71E-03	ANXA1,CLU,FHL1,PCNA,RAB31	27 (3)
SNW1	1,021	transcription regulator			3,35E-02	SERPINE1
BRCA1		transcription regulator			7,25E-03	CAMK2B,CTSD,HBB,PCNA	29 (3)
ITGA11	1,079	other			2,40E-02	MMP14
NR3C1		ligand-dependent nuclear receptor			1,46E-02	ANXA1,C4A/C4B,CAPN2,GLUL,PPP3R1,RABGGTB,SERPINE1,YWHAZ
EGF		growth factor		-1,105	9,29E-03	CLU,CTSD,GFPT1,PCNA,RRM2,SERPINE1,SPARC	60 (13)
PAK1	-1,072	kinase			8,70E-03	CTSD,MMP14	17 (3)
HRAS		enzyme		0,600	1,97E-05	ACTG1,CAPN2,CLU,CSRP1,FHL1,MMP14,PCNA,RPS6,RRM2,SERPINE1,SPARC,SYN1	49 (8)
IREB2		translation regulator			4,29E-02	FTL
CLEC11A		growth factor			2,93E-02	ANXA1,GNB2
E2F2		transcription regulator			3,74E-03	PCNA,RRM2,SERPINE1
GDF10		growth factor			4,85E-03	SERPINE1
EPO		cytokine			1,24E-02	CPSF3,GLUL,HBB,PCNA,RPS6
HSF2		transcription regulator			9,29E-03	CLU,HSPH1
ERBB2		kinase		0,000	6,50E-05	ATP1B3,CLU,LAMP1,MMP14,PCNA,PPP2R5A,PTPN1,RAB31,RRM2,SERPINE1,SPARC,USP14	53 (12)
TSN		other			1,93E-02	TSNAX
GSK3A	-1,206	kinase			3,82E-02	SERPINE1
PLCL1		enzyme			2,40E-02	SPARC
FTH1		enzyme			1,02E-03	FTL,HBB
TNFSF11		cytokine		1,000	3,37E-02	CAPN2,CSRP1,SERPINE1,YWHAZ
OSM		cytokine		-1,000	9,99E-04	ADH5,ANXA1,ASAH1,GFPT1,GLUL,PCNA,PTPN11,RAB31,SERPINE1	32 (4)
RHOA	1,765	enzyme			6,05E-03	ANLN,CTSD,MMP14
RET		kinase			1,91E-03	ANXA1,CLU,HSPH1,MMP14
CD226		other			1,45E-02	GZMB
OPRM1		g-protein coupled receptor			3,82E-02	GZMB
PDCL		enzyme			2,40E-02	GNB1
NFKBIA		transcription regulator		-0,114	1,22E-03	CLU,GZMB,MMP14,PARK7,PCNA,RPL8,TCF12,YWHAZ	27 (3)
GNG13		enzyme			1,93E-02	GNB1
CD5		transmembrane receptor			2,74E-02	GZMB,SNRPD3
CAPN1	-1,035	peptidase			2,88E-02	PTPN1
PLAA	-1,021	other			2,40E-02	CLU
DYSF		other			5,97E-04	ACTG1,ANXA1,FTL,PSAP
MTPN	-1,021	transcription regulator		1,000	6,87E-04	ANXA1,FBLN1,SERPINE1,SPARC
KX-01		chemical drug			2,88E-02	RPS6
CTNNB1	1,007	transcription regulator		0,038	1,53E-03	ANXA1,CA3,CLU,GLUL,MMP14,PCNA,PSAP,RAB3A,SERPINE1,TCF12	33 (6)
PRSS3		peptidase			9,68E-03	PSAP
HBB	1,454	transporter			4,75E-02	SERPINE1
AP3B1	1,021	transporter			4,29E-02	LAMP1
FLT1		kinase			5,21E-03	CAPN2,LAMP1,YWHAZ
Mcpt1		peptidase			2,40E-02	PCNA
TFE3		transcription regulator			4,62E-03	MYH9,SERPINE1
NBN	1,014	other			9,68E-03	CLU
FMR1	-1,094	other		-1,412	6,72E-05	CAMK2A,CFL1,RAB3A,SYN1
VTX-2337		chemical drug			4,85E-03	GZMB
NET1		other			3,46E-04	MMP14,SERPINE1
TP53		transcription regulator		1,284	7,71E-07	ADH5,ANLN,ANXA1,CAMK2B,CLU,CSRP1,CTSD,FHL1,GLUL,HSPH1,MYH9,NARS,PARK7,PCNA,PRKAB1,PSAP,PTPN1,PTPN11,RRM2,SERPINE1,SYN1,USP14	32 (5)
PDX1		transcription regulator		-1,000	1,01E-02	ACTG1,MT-ND1,PCNA,Slc25a1
CD28		transmembrane receptor		-1,387	2,36E-02	ANXA1,CAMK2A,GZMB,HINT1,PGAM1
TGFBR2		kinase		-0,197	3,39E-05	CLU,FAM50A,MMP14,OSTF1,SERPINE1,SPARC,TCF12	33 (5)
ESR1		ligand-dependent nuclear receptor		1,320	3,47E-03	ANLN,CAMK2B,CAPN2,CTSD,FBLN1,FHL1,GALNT7,GNB1,HSPH1,OSTF1,PCNA,PRKAB1,RAB31,SERPINE1	51 (7)
S100P		other			8,22E-04	CFL1,CTSD
SERPINH1	1,035	other			1,93E-02	SERPINE1
MYC		transcription regulator		1,149	1,34E-08	CAPN2,CLU,CTSD,Dstn/Dstnl1,EIF2B4,FUT8,GFPT1,GLUL,HSPH1,LAMP1,NARS,PCNA,PGAM1,PLP1,RPL10,Rpl32,RPL7A,RPS6,RRM2,SERPINE1,SPARC
NME1		kinase			1,19E-03	CTSD,MMP14,SERPINE1
NTRK3		kinase			1,93E-02	SYN1
CYBA		enzyme			4,75E-02	SERPINE1
ZFYVE16		transporter			9,68E-03	SERPINE1
bleomycin		chemical drug		-0,271	1,02E-03	CAMK2B,CTSD,MMP14,PCNA,SERPINE1	46 (9)
ristocetin		chemical toxicant			9,68E-03	YWHAZ
premarin		chemical drug			4,75E-02	SERPINE1
gentamicin C		chemical drug			3,58E-03	ANXA1,C4A/C4B,CLU
ciprofloxacin		chemical drug		1,000	1,98E-03	ASAH1,CTSD,PSAP,RPL7A
candesartan		chemical drug			2,02E-02	GFPT1,SERPINE1
halofuginone		chemical drug			2,92E-02	Anp32a,C4A/C4B,SPARC
cariporide		chemical drug			3,35E-02	PPP3R1
L-685,458		chemical - protease inhibitor			2,35E-03	GZMB,LAMP1
thenoyltrifluoroacetone		chemical reagent			3,35E-02	SERPINE1
amiodarone		chemical drug			1,39E-02	ASAH1,CA3
cephaloridine		chemical drug			1,31E-02	HSPH1,RAB31,SEPT10
PD98059		chemical - kinase inhibitor		-0,575	3,03E-04	ACAT2,ANXA1,CLU,GFPT1,LAMP1,MMP14,PCNA,RPS6,RRM2,SERPINE1	52 (12)
methylmercury		chemical toxicant			4,09E-02	SPARC,YWHAQ
tamoxifen		chemical drug			3,33E-02	ASAH1,CLU,CTSD,PCNA
marimastat		chemical drug			1,93E-02	MMP14
ferric ammonium citrate		chemical drug			4,75E-02	FTL
enalapril		chemical drug			2,07E-03	C4A/C4B,CLU,SERPINE1
filipin		chemical - endogenous non-mammalian			1,45E-02	SERPINE1
GW 5074		chemical - kinase inhibitor			3,35E-02	SERPINE1
A23187		chemical reagent			1,61E-02	PON2,SERPINE1,SYN1
sarpogrelate		chemical drug			9,68E-03	SERPINE1
methiothepin		chemical drug			9,68E-03	SERPINE1
vinyl carbamate		chemical toxicant			2,40E-02	PCNA
phenethyl isothiocyanate		chemical drug			1,53E-02	CAPN2,PCNA,USP14
NF 449		chemical reagent			1,93E-02	GZMB
sibutramine		chemical drug			9,68E-03	SERPINE1
raloxifene		chemical drug		0,581	9,73E-03	CLU,PCNA,PRPS1,SERPINE1	17 (3)
acetaminophen		chemical drug		0,509	8,60E-05	ACTG1,CA3,GLUL,PCNA,PTPN1,YWHAZ
trifluoperazine		chemical drug			4,75E-02	PCNA
tanespimycin		chemical drug			1,73E-02	RPS8,SERPINE1,SYN1
BB-2116		chemical - protease inhibitor			1,45E-02	MMP14
tirapazamine		chemical drug			9,68E-03	RPA1
phenylbutazone		chemical drug			3,11E-03	ANXA1,C4A/C4B,CLU	28 (4)
indomethacin		chemical drug		-0,216	1,64E-04	ANXA1,C4A/C4B,CAPN2,CLU,CTSD,MMP14,PCNA	55 (13)
arzoxifene		chemical drug			1,45E-02	PCNA
calphostin C		chemical - kinase inhibitor			3,76E-02	CLU,GFPT1
nitrofurantoin		chemical drug		-0,113	1,53E-06	ACTG1,C4A/C4B,CAPN2,CLU,MMP14,PCNA,RPS8,YWHAZ
irbesartan		chemical drug			7,03E-03	FHL1,SERPINE1
pioglitazone		chemical drug			4,24E-02	PCNA,PTPN11,SERPINE1
NS-398		chemical reagent			7,72E-03	CAPN2,MMP14,PCNA	28 (4)
hydroxyurea		chemical drug			3,34E-02	HBB,RRM2
SB203580		chemical - kinase inhibitor		-1,285	2,69E-02	ANXA1,C4A/C4B,GZMB,SERPINE1,SPARC
2-morpholin-4-yl-6-thianthren-1-yl-pyran-4-one		chemical reagent			2,40E-02	RRM2
1,2-dithiol-3-thione		chemical reagent		-0,132	1,87E-02	ACTG1,CTSD,NARS,USP14
tetrachlorodibenzodioxin		chemical toxicant		-0,689	8,73E-03	CA3,CTSD,HDAC6,MMP14,PCNA,SERPINE1	51 (11)
fenamic acid		chemical reagent			4,62E-03	ANXA1,C4A/C4B,CLU
fenoldopam		chemical drug			2,40E-02	PPP2R5A
mono-(2-ethylhexyl)phthalate		chemical toxicant		1,000	8,43E-03	ACAT2,FAM98A,GFPT1,UQCRC1
idazoxan		chemical drug			2,40E-02	PCNA
Y 27632		chemical drug			3,44E-02	ACTG1,SERPINE1
methylselenic acid		chemical reagent			7,52E-03	CLU,PCNA,PPP2R5A,RAB31,RRM2
entinostat		chemical drug			3,76E-02	PCNA,SERPINE1
pyridoxamine		chemical - endogenous mammalian			3,46E-04	PCNA,SERPINE1
troglitazone		chemical drug		-0,069	3,69E-02	CFL1,MT-ND1,PCNA,PTPN11,SERPINE1
captopril		chemical drug			5,83E-03	ANXA1,C4A/C4B,CLU
dimethyl sulfoxide		chemical drug			2,35E-02	ANXA1,CA3,FUT8
thioacetamide		chemical toxicant		-0,304	1,32E-03	Anp32a,ANXA1,C4A/C4B,CLU,MMP14,SPARC
levamisole		chemical drug			4,75E-02	CLU
eprosartan		chemical drug			2,88E-02	SERPINE1
zimelidine		chemical drug			3,35E-02	ASAH1
vorinostat		chemical drug			4,05E-02	CLU,CTSD,HDAC6
trovafloxacin		chemical drug			4,32E-02	SERPINE1,UBE2I
calcifediol		chemical - endogenous mammalian			4,75E-02	PCNA
triamterene		chemical drug			4,08E-03	ANXA1,C4A/C4B,CLU
3,4-dihydroxybenzaldehyde		chemical - endogenous non-mammalian			1,45E-02	PARK7
sevelamer		chemical drug			1,45E-02	PCNA
zonisamide		chemical drug			2,88E-02	PCNA
lomustine		chemical drug			3,74E-03	ANXA1,C4A/C4B,CLU
methylnitrosourea		chemical toxicant			4,98E-04	ATP1B3,CLU,PCNA	23 (3)
phenacetin		chemical drug			1,77E-02	ANXA1,CLU
synthetic peptide		chemical reagent			4,85E-03	SPARC
pyrrolidine dithiocarbamate		chemical reagent		0,000	1,72E-03	ANXA1,GZMB,MMP14,SERPINE1
semaxinib		chemical drug			9,90E-03	FHL1,PCNA
butylbenzyl phthalate		chemical toxicant			9,68E-03	HDAC6
butyric acid		chemical - endogenous mammalian		0,086	4,79E-03	ANXA1,CLU,HBB,PCNA,PSAP,PTPN1,SERPINE1	46 (8)
4-aminophenol		chemical - endogenous mammalian			2,40E-02	CLU
4-hydroxytamoxifen		chemical drug			3,14E-02	CLU,CTSD,PTPN11
trans-hydroxytamoxifen		chemical drug			1,94E-02	CLU,PRPS1,RAB31
salirasib		chemical drug			2,64E-02	PGAM1,SERPINE1
bisphenol A		chemical - endogenous non-mammalian			1,35E-02	CLU,PCNA,SYN1
calcium carbonate		chemical drug			1,45E-02	PCNA
ferric chloride		chemical toxicant			2,40E-02	FTL
cisplatin		chemical drug		-0,797	9,52E-04	ANXA1,C4A/C4B,CAPN2,CLU,MYO1E,NEFL,PPP3R1,RRM2,SERPINE1,YWHAZ	42 (7)
tin mesoporphyrin		chemical drug			2,40E-02	Slc25a1
hemin		chemical - endogenous mammalian			3,03E-02	FTL,HBB
folic acid		chemical - endogenous mammalian			1,45E-03	CLU,HDAC6,PCNA
benzene		chemical toxicant			3,24E-02	SPARC,YWHAQ
bromobenzene		chemical toxicant			4,55E-02	RPL28,YWHAQ
CA074-methyl ester		chemical reagent			4,75E-02	LAMP1
vancomycin		biologic drug			8,24E-03	ANXA1,C4A/C4B,CLU
desmopressin		biologic drug			5,11E-06	Anp32a,CTSD,HINT1,HSPH1,Tpi1 (includes others),YWHAZ
Sn50 peptide		chemical toxicant			3,34E-02	GZMB,SERPINE1
glutathione		chemical - endogenous mammalian			2,84E-02	PCNA,SERPINE1
D-Pen-2,5-enkephalin		chemical reagent			1,93E-02	GZMB
androgen		chemical drug			7,91E-03	C4A/C4B,CA3,PARK7,PTPN1
alvocidib		chemical drug			1,46E-02	PCNA,TCEA1
doxorubicin		chemical drug		0,312	4,69E-04	ANXA1,C4A/C4B,CLU,CTSD,FBLN1,PCNA,PSAP,RRM2	28 (4)
bisindolylmaleimide I		chemical - kinase inhibitor		0,000	1,39E-03	CLU,PCNA,PITPNB,SERPINE1	30 (5)
forskolin		chemical toxicant		1,710	1,31E-03	ARPC1A,CLU,LAMP1,OSTF1,PCNA,PPP3R1,PTPN1,RAB31,RRM2,SERPINE1	22 (3)
geranylgeranylacetone		chemical drug			4,29E-02	HSPH1
genistein		chemical drug		0,726	6,72E-04	ASAH1,CLU,CTSD,GFPT1,LAMP1,PCNA,PSAP,SERPINE1	37 (9)
cocaine		chemical drug			4,45E-02	CAMK2A,GNB1,PSAP
capsaicin		chemical drug			2,74E-02	CAMK2A,MMP14
atropine		chemical drug			3,35E-02	PLP1
camptothecin		chemical drug		1,126	8,93E-03	CAMK2B,FUT8,OSTF1,PCNA,PRKAB1,PTPN1,RRM2,SERPINE1	34 (6)
caffeic acid phenethyl ester		chemical toxicant			1,28E-02	FTL,MMP14,PCNA
fenofibrate		chemical drug			6,69E-03	CLU,GLUL,PCNA,SERPINE1,TSNAX
norepinephrine		chemical - endogenous mammalian			4,31E-02	PCNA,SERPINE1,UBE2I
curcumin		chemical drug		1,474	2,63E-02	FTL,GLUL,MMP14,RAB3A,SERPINE1
glycocholic acid		chemical - endogenous mammalian			1,45E-02	SMUG1
AGN194204		chemical drug			8,26E-03	ACAT2,CSRP1,GNB2,LAMP1
triacylglycerol		chemical - endogenous mammalian			2,40E-02	PON2
succinylacetone		chemical - endogenous mammalian			1,93E-02	HBB
linolenic acid		chemical - endogenous mammalian			6,51E-03	CLU,SERPINE1
gemfibrozil		chemical drug			4,55E-02	PLP1,SERPINE1
10E,12Z-octadecadienoic acid		chemical - endogenous mammalian			3,76E-02	CA3,CAMK2B
mycophenolic acid		chemical drug			8,24E-03	CLU,PCNA,SERPINE1
cyclosporin A		biologic drug		0,469	5,17E-03	ANXA1,C4A/C4B,CLU,GZMB,MMP14,PCNA,SERPINE1	39 (9)
AVI-4126		biologic drug			1,45E-02	PCNA
lactacystin		chemical - protease inhibitor		1,000	1,44E-02	CFL1,CTSD,FTL,HBB
iodixanol		chemical drug			1,93E-02	SERPINE1
ethionine		chemical toxicant			8,96E-04	ANXA1,C4A/C4B,CLU
N,N-dimethylarginine		chemical - endogenous mammalian			3,35E-02	SERPINE1
vigabatrin		chemical drug			1,45E-02	RPS6
eflornithine		chemical drug			9,65E-04	PCNA,PSAP,SERPINE1	16 (3)
selenomethylselenocysteine		chemical - endogenous mammalian			5,06E-03	ATP1B3,CLU
L-dopa		chemical - endogenous mammalian		-0,788	1,67E-02	C4A/C4B,FBLN1,FTL,MMP14,PPP3R1,PSAP,SMUG1,SYN1
L-asparagine		chemical - endogenous mammalian			1,93E-02	PCNA
D-glucose		chemical - endogenous mammalian		0,022	1,30E-06	ANLN,ANXA1,CLU,EIF2B4,GFPT1,GLUL,MMP14,MT-ND1,PCNA,PGAM1,PON2,RRM2,SERPINE1	51 (9)
aurothioglucose		chemical drug			4,29E-02	SPARC
phorbol 12,13-dibutyrate		chemical - endogenous non-mammalian			1,18E-02	RRM2,SERPINE1
bufalin		chemical reagent			8,70E-03	YWHAQ,YWHAZ
methylprednisolone		chemical drug		-0,371	2,78E-04	Anp32a,ANXA1,ASAH1,HSPH1,PCNA,PGAM1,PTPN1,SERPINE1,SLC12A7,SPARC
ouabain		chemical drug			1,61E-02	PCNA,YWHAQ
estrogen		chemical drug		1,516	3,95E-04	CLU,CTSD,FBLN1,HSPH1,PCNA,RRM2,SPARC	52 (12)
tibolone		chemical drug			9,68E-03	SERPINE1
dihydrotestosterone		chemical - endogenous mammalian			4,95E-05	C4A/C4B,CA3,CACYBP,CLU,FTL,GLUL,HINT1,RPL28,RPL8,Slc25a1,SPARC
mifepristone		chemical drug		-1,000	1,26E-02	ANXA1,CLU,CTSD,PCNA,SERPINE1
U73122		chemical reagent			1,85E-02	MMP14,PCNA
mibolerone		chemical drug		0,447	5,17E-04	C4A/C4B,CLU,FHL1,Manf,PCNA
testosterone		chemical - endogenous mammalian		0,579	2,25E-02	ANXA1,CA3,CLU,PCNA,YWHAZ
diosgenin		chemical - endogenous non-mammalian			6,01E-03	PTPN11,SERPINE1
S-equol		chemical drug			4,75E-02	SERPINE1
ethidium		chemical toxicant			2,68E-03	PCNA,SERPINE1
cadmium		chemical toxicant			4,91E-02	Hba1/Hba2,HBB

## Sheet: CLO24_upstream
Comparison: Clozapine 24h vs Control 24h
Upstream Regulator	Exp Fold Change	Molecule Type	Predicted Activation State	Activation z-score	p-value of overlap	Target molecules in dataset	Mechanistic Network
IGF1		growth factor	Inhibited	-2,186	1,24E-03	CTSD,HBB,Mbp,PLP1,SERPINE1
NFE2L2		transcription regulator	Inhibited	-2,236	1,19E-03	ACTG1,CTSD,IFRD1,RPL18,SYT1
lysophosphatidylcholine		chemical - other			3,01E-03	PLP1,SERPINE1
13(S)-hydroxyoctadecadienoic acid		chemical - endogenous mammalian			8,12E-03	SERPINE1
9-hydroxy-(S)-10,12-octadecadienoic acid		chemical - endogenous mammalian			2,04E-03	SERPINE1
epoprostenol		chemical - endogenous mammalian			3,01E-02	SERPINE1
cyclic GMP		chemical - endogenous mammalian			3,01E-02	SERPINE1
UDP		chemical - endogenous mammalian			1,42E-02	SERPINE1
puromycin		chemical - endogenous non-mammalian			4,00E-02	SERPINE1
estrone		chemical - endogenous mammalian			2,81E-02	SERPINE1
prostaglandin E3		chemical - endogenous mammalian			4,07E-03	PTGS1
8-bromo-cAMP		chemical reagent			4,85E-02	CTSD,SERPINE1
ADP		chemical - endogenous mammalian			2,81E-02	SERPINE1
desoxycorticosterone		chemical - endogenous mammalian			1,82E-02	SERPINE1
hydrocortisone		chemical - endogenous mammalian			2,85E-02	PTGS1,SERPINE1
fluticasone		chemical drug			4,95E-02	PTGS1,SERPINE1
fingolimod phosphate		chemical - endogenous mammalian			1,42E-02	SERPINE1
EPHB1		kinase			2,02E-02	SERPINE1
alpha-amanitin		chemical toxicant			3,64E-04	CTSD,HBB
Diphtheria Toxin		chemical reagent			3,21E-02	CTSD
dibutyl phthalate		chemical toxicant			4,97E-02	SERPINE1
norethindrone acetate		chemical drug			1,01E-02	SERPINE1
methapyrilene		chemical drug			3,26E-02	ACTG1,IFRD1
TMSB4		group			3,60E-02	SERPINE1
Cyclin D		group			1,42E-02	CTSD
Tnf receptor		group			4,39E-02	SERPINE1
Fibrin		complex			4,39E-02	SERPINE1
Pde		group			1,82E-02	PTGS1
Mek		group			4,24E-03	LYAR,ROCK1,SERPINE1
NFAT (complex)		complex			4,39E-02	SERPINE1
Smad2/3		group			4,39E-02	SERPINE1
ETS		group			4,00E-02	SERPINE1
Akt		group		0,706	9,46E-05	CTSD,Mbp,PTGS1,SERPINE1,SYT1
E2f		group			2,07E-03	GTF2H4,POLA2,SERPINE1
NCF1		enzyme			2,81E-02	SERPINE1
Smad2/3-Smad4		complex			3,41E-02	SERPINE1
Ap1		complex			3,61E-02	HBB,SERPINE1
Esr1-Estrogen-Sp1		complex			6,10E-03	CTSD
Angiotensin II receptor type 1		group			3,41E-02	SERPINE1
nebivolol		chemical drug			8,12E-03	PTGS1
Smad		complex			4,97E-02	SERPINE1
KDM3A		transcription regulator			1,42E-02	SERPINE1
ZNF282		transcription regulator			8,12E-03	CTSD
RAB7B		peptidase			1,22E-02	CTSD
ZMIZ1		other			1,01E-02	SERPINE1
RHOJ		enzyme			3,80E-02	ACTG1
SCGB3A2		other			1,42E-02	CTSD
ZNF496		transcription regulator			2,04E-03	HBB
WWTR1		transcription regulator			4,00E-02	SERPINE1
FOXN2		other			2,04E-03	HBB
SV2B		transporter			2,04E-03	SYT1
ZNF451		other			6,10E-03	SERPINE1
CKAP5	1,042	transcription regulator			4,07E-03	Mbp
ENTPD2		enzyme			8,12E-03	SERPINE1
MEMO1	-1,014	other			1,82E-02	CTSD
NDUFAF3	1,014	other			6,10E-03	CTSD
FOXK2		transcription regulator			1,01E-02	SERPINE1
FLCN		other			1,01E-02	SERPINE1
gentamicin		chemical drug			1,34E-02	CTSD,HBB,IFRD1
PDZK1IP1		other			1,22E-02	PTGS1
RICTOR		other			1,64E-02	LHPP,Mbp,RPL18
HDGF	1,042	growth factor			6,10E-03	SERPINE1
Atrial Natriuretic Peptide		group			2,02E-02	SERPINE1
NSD1		transcription regulator			3,64E-04	CTSD,HBB
FOXG1		transcription regulator			2,62E-02	SERPINE1
PRDM16		transcription regulator			1,62E-02	SERPINE1
GLIS2		transcription regulator			3,60E-02	SERPINE1
STOX1		other			2,81E-02	ACTG1
RECQL4		enzyme			6,10E-03	HBB
SV2A		transporter			4,07E-03	SYT1
MTORC1		complex			3,32E-03	MOG,PLP1
Ferritin		complex			1,82E-02	HBB
VLDL		complex			8,12E-03	SERPINE1
stearidonic acid		chemical - endogenous mammalian			2,04E-03	PTGS1
BCKDK		kinase			1,45E-04	MOG,PLP1
defibrotide		biologic drug			6,10E-03	SERPINE1
black cohosh extract		chemical drug			2,04E-03	SERPINE1
Collagen type IV		complex			4,19E-02	SERPINE1
EIF4G2	-1,007	translation regulator			2,02E-02	CTSD
SMYD3		enzyme			3,21E-02	CTSD
EIF3I	-1,042	translation regulator			2,04E-03	SERPINE1
CSNK1E		kinase			6,10E-03	SERPINE1
PHF21A		other			2,02E-02	SYT1
ASCL2		transcription regulator			1,42E-02	CTSD
ZNF202		transcription regulator			4,00E-02	PLP1
E2F5		transcription regulator			4,58E-02	SERPINE1
PRCC		other			2,04E-03	SERPINE1
PGF		growth factor			4,97E-02	SERPINE1
RBBP5	-1,231	other			4,07E-03	CTSD
FGFR4		kinase			3,80E-02	SERPINE1
DYNLRB1	-1,021	other			2,04E-03	SERPINE1
GATA2		transcription regulator			1,33E-02	PPP1R13L,ROCK1
PTEN		phosphatase		1,067	1,14E-02	IFRD1,NEU1,PTGS1,SERPINE1
BAG6	-1,133	enzyme			1,42E-02	SERPINE1
C1QA		other			3,01E-02	SERPINE1
SLC13A1		transporter			1,51E-02	ACTG1,GPC6
NOTCH4		transcription regulator			4,19E-02	SERPINE1
REL		transcription regulator			1,08E-02	ANLN,GTF2H4,IRF6
PLCG1	1,125	enzyme			2,62E-02	SERPINE1
JUNB		transcription regulator			1,93E-03	ROCK1,SERPINE1,SYT1
BCL11A		transcription regulator			1,01E-02	HBB
INHBB		growth factor			3,21E-02	SERPINE1
HNRNPC	-1,007	other			1,42E-02	HBB
HLTF		transcription regulator			4,06E-06	HBB,SERPINE1
SPTLC1	-1,102	enzyme			4,07E-03	SPTLC2
PPARD		ligand-dependent nuclear receptor			5,00E-02	MOG,PLP1
DAG1	-1,057	transmembrane receptor			3,80E-02	Mbp
DLX4		transcription regulator			1,22E-02	HBB
CCL1		cytokine			2,02E-02	SERPINE1
ADAM10	-1,050	peptidase			2,59E-05	PLP1,PPP1R13L,ROCK1,SYT1
DLX1		transcription regulator			8,12E-03	SERPINE1
NKX2-2		transcription regulator			2,62E-02	PLP1
SUMO1		enzyme			4,39E-02	HBB
WNK1	-1,087	kinase			1,22E-02	SERPINE1
NCL	-1,007	other			4,19E-02	HBB
SP100		transcription regulator			3,80E-02	HBB
CBX2		transcription regulator			2,81E-02	HBB
SP1		transcription regulator			2,12E-02	CTSD,HBB,PTGS1,SERPINE1
SOX8		transcription regulator			1,82E-02	PLP1
FLI1		transcription regulator			5,24E-03	HBB,RPL18
RLIM		enzyme			2,02E-02	SERPINE1
SH3KBP1		other			1,62E-02	SERPINE1
CTBP2	-1,050	transcription regulator			3,21E-02	HBB
HOXD10		transcription regulator			7,10E-03	SERPINE1,TGFB1I1
riociguat		chemical drug			6,10E-03	SERPINE1
mir-515		microrna			1,82E-02	SERPINE1
mir-130		microrna			2,62E-02	ROCK1
miR-503-5p (miRNAs w/seed AGCAGCG)		mature microrna			2,81E-02	ANLN
mir-124		microrna			4,19E-02	PPP1R13L
mir-373		microrna			2,22E-02	SERPINE1
miR-1-3p (and other miRNAs w/seed GGAAUGU)		mature microrna			7,23E-03	LRRC8A,POLA2,SHTN1
miR-224-5p (miRNAs w/seed AAGUCAC)		mature microrna			1,82E-02	PAK4
mir-224		microrna			1,42E-02	PAK4
AKT1	1,021	kinase			1,22E-02	NEXN,PLP1,SERPINE1
ADAM12		peptidase			2,02E-02	SERPINE1
TGFA		growth factor			1,19E-02	PTGS1,SERPINE1
BGN		other			4,78E-02	SERPINE1
RIPK4		kinase			1,01E-02	IRF6
PDE3B		enzyme			2,42E-02	SERPINE1
LTBP1		other			4,39E-02	SERPINE1
TIAL1	1,035	transcription regulator			6,10E-03	HBB
ARNT		transcription regulator			2,30E-02	CTSD,SERPINE1
LRPAP1	1,087	transmembrane receptor			3,01E-02	SERPINE1
CEBPB	-1,079	transcription regulator			4,58E-02	HBB,PTGS1,SERPINE1
UBE3A	1,165	enzyme			4,39E-02	SERPINE1
FBN1		other			4,19E-02	SERPINE1
MTA2	-1,007	transcription regulator			2,81E-02	HBB
NKX2-1		transcription regulator			4,85E-02	PLP1,SERPINE1
FBXW7		transcription regulator			4,97E-02	SERPINE1
KLF10		transcription regulator			2,65E-04	PTGS1,SERPINE1
MAFF		transcription regulator			2,02E-02	HBB
IGFBP5		other			3,80E-02	SERPINE1
TSC22D1		transcription regulator			1,42E-02	SERPINE1
TFEB		transcription regulator			2,31E-03	CTSD,NEU1
NFE2		transcription regulator			4,39E-02	HBB
FOXD1		transcription regulator			2,22E-02	SERPINE1
ponesimod		chemical drug			1,62E-02	SERPINE1
RB1CC1		other			1,82E-02	SERPINE1
DLC1		other			1,42E-02	SERPINE1
CXCL12		cytokine			5,00E-02	IRF6,ROCK1
PTGES3	-1,014	enzyme			1,82E-02	CTSD
KLF2		transcription regulator			3,31E-02	HBB,SERPINE1
LGALS7/LGALS7B		other			1,42E-02	SERPINE1
NFIX		transcription regulator			4,39E-02	SERPINE1
XIAP		enzyme			4,58E-02	SERPINE1
ITGA1		other			4,58E-02	PTGS1
CDKN2B		transcription regulator			1,82E-02	SERPINE1
PIAS4		transcription regulator			2,42E-02	SERPINE1
SART1	-1,021	other			2,02E-02	SERPINE1
RNF111		enzyme			1,22E-02	SERPINE1
HDAC6	1,042	transcription regulator			2,72E-03	SERPINE1,TGFB1I1
TGFB1I1	-1,181	transcription regulator			3,41E-02	SERPINE1
UTRN		transmembrane receptor			1,01E-02	ACTG1
USP2		peptidase			8,12E-03	SERPINE1
PML		transcription regulator			2,49E-02	ACTG1,HBB
CDKN1A		kinase			9,93E-03	ANLN,SERPINE1,WDHD1
ODC1		enzyme			3,01E-02	SERPINE1
ATP2A2	1,007	transporter			3,01E-02	SYT1
HNF4A		transcription regulator			1,96E-03	CTDSPL2,GPC6,GTF2H4,INTS4,IRF6,ISOC1,ROCK1,RPL18,SERPINE1,TBC1D10A,WRNIP1
P2RY2		g-protein coupled receptor			2,62E-02	SERPINE1
STK16		kinase			6,10E-03	SERPINE1
NT5E		phosphatase			3,21E-02	SERPINE1
TIA1		other			1,01E-02	HBB
KLF3		transcription regulator			1,82E-02	HBB
BCR		kinase			2,81E-02	HBB
LPA		other			1,62E-02	SERPINE1
SLC2A1		transporter			1,82E-02	SERPINE1
E2F3		transcription regulator			1,03E-02	POLA2,SERPINE1
SMARCE1	1,050	transcription regulator			4,19E-02	CTSD
BRCA2		transcription regulator			1,01E-02	SERPINE1
STRAP	1,000	other			6,10E-03	SERPINE1
FGFR1		kinase			1,22E-02	PLP1,PTGS1
MAFK		transcription regulator			4,00E-02	HBB
TADA3		transcription regulator			1,01E-02	CTSD
UCP1		transporter			2,81E-02	SERPINE1
DIAPH1	-1,057	other			6,10E-03	DIAPH3
GIPC1	-1,042	other			8,12E-03	SERPINE1
UGT8		enzyme			2,04E-03	Mbp
SOX10		transcription regulator			4,97E-02	PLP1
SKI		transcription regulator			4,39E-02	SERPINE1
CEBPG		transcription regulator			2,22E-02	HBB
BACE1		peptidase			1,62E-02	PLP1
E2F4	-1,206	transcription regulator			1,08E-03	ANLN,GTF2H4,POLA2,SERPINE1
SATB1		transcription regulator			4,62E-03	ACTG1,CTSD,HBB
ITGB6		other			3,41E-02	SERPINE1
VLDLR	1,117	transporter			8,12E-03	SERPINE1
RB1		transcription regulator			1,56E-02	GTF2H4,PTGS1,SERPINE1
ACVR1B		kinase			2,22E-02	SERPINE1
LEPR		transmembrane receptor			4,41E-02	PLP1,SERPINE1
ACVR1C		kinase			3,41E-02	SERPINE1
PTGS2		enzyme			4,07E-02	CTSD,PTGS1
COL6A1	-1,087	other			2,81E-02	ROCK1
ACE		peptidase			2,22E-02	SERPINE1
MYRF		transcription regulator			4,04E-05	MOG,PLP1
CXCL2		cytokine			3,21E-02	IFRD1
TGFB1		growth factor		-1,968	1,10E-01	CTSD,IFRD1,PPT1,PTGS1,SERPINE1,TGFB1I1
E2F6		transcription regulator			6,88E-03	POLA2,SERPINE1
ING2		transcription regulator			4,07E-03	SERPINE1
HOXD3		transcription regulator			4,00E-02	SERPINE1
NOV		growth factor			4,39E-02	SERPINE1
YAP1		transcription regulator			7,78E-03	ANLN,DIAPH3
EIF2AK4		kinase			1,18E-03	MOG,PLP1
BARX2		transcription regulator			3,60E-02	ANLN
MECOM		transcription regulator			4,19E-02	SERPINE1
ITGA3		other			2,22E-02	SERPINE1
SCUBE3		other			1,82E-02	SERPINE1
SVIL		other			4,07E-03	ANLN
SP2		transcription regulator			4,19E-04	PTGS1,SERPINE1
KLF7		transcription regulator			6,10E-03	HBB
ERBB2IP	1,094	other			1,22E-02	SERPINE1
ORC2		other			1,01E-02	HBB
RPTOR		other			4,19E-02	Mbp
PAPOLA	1,028	enzyme			1,01E-02	PTGS1
TGFBR3		kinase			2,42E-02	SERPINE1
MYCN		transcription regulator			1,32E-02	ACTG1,RPL18,SERPINE1
ATP7A		transporter			2,02E-02	PLP1
BID	-1,035	other			3,60E-02	CTSD
PDPK1		kinase			4,19E-02	SERPINE1
CDK5		kinase			4,78E-02	PLP1
NPC2		other			3,60E-02	PTGS1
SMURF2		enzyme			2,62E-02	SERPINE1
RECQL		enzyme			6,10E-03	HBB
PTGFR		g-protein coupled receptor			2,81E-02	PTGS1
mir-24		microrna			1,94E-03	PAK4,SERPINE1
RND3		enzyme			3,01E-02	ROCK1
RUNX2		transcription regulator			1,94E-02	NEXN,SERPINE1
ENTPD1		enzyme			1,82E-02	SERPINE1
HNRNPU	-1,007	transporter			3,01E-02	HBB
HNRNPD	1,087	transcription regulator			2,42E-02	HBB
SLC5A5		transporter			2,04E-03	HBB
CXCR2		g-protein coupled receptor			2,42E-02	IFRD1
SNW1	-1,050	transcription regulator			1,42E-02	SERPINE1
BRCA1		transcription regulator			4,07E-02	CTSD,HBB
EDNRA		transmembrane receptor			3,01E-02	PTGS1
XPA		other			1,22E-02	PTGS1
NR3C1		ligand-dependent nuclear receptor			4,39E-02	LRRC8A,PPP1R13L,ROCK1,SERPINE1
HRAS		enzyme			5,68E-03	ACTG1,NEXN,PTGS1,SERPINE1,TGFB1I1
DYRK1A		kinase			4,19E-02	SERPINE1
HDC		enzyme			3,41E-02	PTGS1
ZFPM1		transcription regulator			2,62E-02	HBB
GDF10		growth factor			2,04E-03	SERPINE1
ACE2		peptidase			2,42E-02	SERPINE1
BACH1		transcription regulator			3,80E-02	HBB
ELK3		transcription regulator			2,22E-02	SERPINE1
UBE2I	1,110	enzyme			4,00E-02	HBB
GSK3A	-1,094	kinase			1,62E-02	SERPINE1
DAXX		transcription regulator			3,41E-02	SERPINE1
FTH1		enzyme			2,02E-02	HBB
SMARCA4	-1,035	transcription regulator			2,93E-02	HBB,IRF6,ROCK1,SERPINE1
RHOA	-1,125	enzyme			1,05E-02	ANLN,CTSD
PITPNA	1,057	transporter			1,22E-02	PTGS1
SUV39H1		enzyme			3,21E-02	HBB
HBB	-1,240	transporter			2,02E-02	SERPINE1
Cdkn1c		other			4,19E-02	Mbp
Ncoa6		transcription regulator			2,22E-02	SERPINE1
HIST2H3C		other			2,22E-02	HBB
HNRNPAB	1,043	enzyme			2,42E-02	HBB
PPBP		cytokine			2,22E-02	SERPINE1
TFE3		transcription regulator			8,32E-04	POLA2,SERPINE1
SMAD6		transcription regulator			3,21E-02	SERPINE1
NET1		other			1,22E-02	SERPINE1
KLF13		transcription regulator			3,80E-02	HBB
TP53		transcription regulator		-1,285	1,73E-03	ANLN,CTSD,PPP1R13L,PPT1,PTGS1,SERPINE1,SPTLC2,TGFB1I1,WDHD1
ESR1		ligand-dependent nuclear receptor		-1,342	1,40E-02	ANLN,CTSD,DIAPH3,IFRD1,ROCK1,SERPINE1,SPTLC2
S100P		other			1,82E-02	CTSD
SERPINH1	1,050	other			8,12E-03	SERPINE1
NME1		kinase			3,48E-03	CTSD,SERPINE1
CYBA		enzyme			2,02E-02	SERPINE1
ZFYVE16		transporter			4,07E-03	SERPINE1
bleomycin		chemical drug			4,07E-02	CTSD,SERPINE1
premarin		chemical drug			2,02E-02	SERPINE1
cuprizone		chemical toxicant			3,60E-02	PLP1
thenoyltrifluoroacetone		chemical reagent			1,42E-02	SERPINE1
naproxen		chemical drug			1,62E-02	PTGS1
rimonabant		chemical drug			4,19E-02	SERPINE1
benzyl isothiocyanate		chemical - endogenous non-mammalian			3,60E-02	SERPINE1
filipin		chemical - endogenous non-mammalian			6,10E-03	SERPINE1
GW 5074		chemical - kinase inhibitor			1,42E-02	SERPINE1
sarpogrelate		chemical drug			4,07E-03	SERPINE1
methiothepin		chemical drug			4,07E-03	SERPINE1
sibutramine		chemical drug			4,07E-03	SERPINE1
bisphenol A diglycidyl ether		chemical reagent			2,62E-02	SERPINE1
raloxifene		chemical drug			5,10E-03	IRF6,ROCK1,SERPINE1
acetaminophen		chemical drug			3,66E-02	ACTG1,IFRD1
4-phenylbutyric acid		chemical - endogenous mammalian			4,64E-04	MOG,PLP1,ROCK1
nitrofurantoin		chemical drug			4,50E-02	ACTG1,IFRD1
hydroxyurea		chemical drug			6,45E-03	HBB,POLA2
ethanol		chemical - endogenous mammalian			3,58E-02	MOG,SERPINE1,SYT1
1,2-dithiol-3-thione		chemical reagent			8,75E-03	ACTG1,CTSD,RPL18	5 (2)
Y 27632		chemical drug			6,67E-03	ACTG1,SERPINE1
pyridoxamine		chemical - endogenous mammalian			1,22E-02	SERPINE1
dimethyl sulfoxide		chemical drug			2,72E-02	PTGS1,ROCK1
eprosartan		chemical drug			1,22E-02	SERPINE1
erythromycin		chemical drug			3,21E-02	HBB
isoproterenol		chemical drug			3,18E-02	PLP1,TBC1D10A
D-sphingosine		chemical - endogenous mammalian			2,42E-02	SERPINE1
butyric acid		chemical - endogenous mammalian			1,09E-02	HBB,NEU1,PTGS1,SERPINE1
probucol		chemical drug			4,19E-02	SERPINE1
Mn(III)-tetrakis-(4-benzoic acid) porphyrin		chemical reagent			2,81E-02	SERPINE1
trientine		chemical drug			2,42E-02	SERPINE1
ceruletide		biologic drug			4,39E-02	ACTG1
farnesyl pyrophosphate		chemical - endogenous mammalian			2,62E-02	SERPINE1
genistein		chemical drug		-1,000	8,30E-03	CTSD,NEU1,PPT1,SERPINE1
atropine		chemical drug			1,42E-02	PLP1
epinephrine		chemical - endogenous mammalian			1,03E-02	POLA2,PTGS1
tetrathiomolybdate		chemical drug			2,42E-02	SERPINE1
succinylacetone		chemical - endogenous mammalian			8,12E-03	HBB
linolenic acid		chemical - endogenous mammalian			4,97E-02	SERPINE1
gemfibrozil		chemical drug			3,94E-04	MOG,PLP1,SERPINE1
prostaglandin		chemical drug			2,62E-02	PTGS1
dichlororibofuranosylbenzimidazole		chemical toxicant			3,60E-02	CTSD
lactacystin		chemical - protease inhibitor			7,03E-03	CTSD,HBB,IFRD1
iodixanol		chemical drug			8,12E-03	SERPINE1
N,N-dimethylarginine		chemical - endogenous mammalian			1,42E-02	SERPINE1
L-buthionine (SR)-sulfoximine		chemical drug			3,80E-02	SERPINE1
2-amino-5-phosphonovaleric acid		chemical - other			3,39E-02	ANLN,IFRD1
hydroxypropyl-beta-cyclodextrin		chemical drug			3,80E-02	CTSD
methyl-beta-cyclodextrin		chemical drug			4,58E-02	SERPINE1
aldosterone		chemical - endogenous mammalian			2,26E-02	PTGS1,SERPINE1
tibolone		chemical drug			4,07E-03	SERPINE1
mifepristone		chemical drug			2,01E-02	CTSD,PTGS1,SERPINE1
diosgenin		chemical - endogenous non-mammalian			4,78E-02	SERPINE1
S-equol		chemical drug			2,02E-02	SERPINE1
clofibric acid		chemical drug			2,62E-02	SERPINE1
ethidium		chemical toxicant			3,21E-02	SERPINE1
nickel		chemical toxicant			4,19E-02	SERPINE1

## Sheet: HAL12_upstream
Comparison: Haloperidol 12h vs Control 12h
Upstream Regulator	Exp Fold Change	Molecule Type	Predicted Activation State	Activation z-score	p-value of overlap	Target molecules in dataset	Mechanistic Network
MYD88		other	Inhibited	-2,216	1,80E-02	HSPA5,ICAM1,LZTFL1,MMP14,SERPINE1
SP3		transcription regulator	Inhibited	-2,201	2,62E-04	CCND1,EIF2AK2,HSPA5,PKM,PTPN1,SERPINE1,SOD2	33 (10)
TGFB1		growth factor	Inhibited	-2,165	2,88E-03	CAMK2G,CBR3,CCND1,CFL1,CYC1,ERLIN2,FHL1,GZMB,HADH,HSPA5,ICAM1,MMP14,MYH9,PRPS1,RAB31,RNH1,SERPINE1,SLC12A7,SOD2,TAX1BP3	44 (16)
OSM		cytokine	Inhibited	-2,547	4,67E-02	CCND1,HSPA5,ICAM1,NEDD4L,PTPN11,RAB31,SERPINE1
tert-butyl-hydroquinone		chemical reagent	Inhibited	-2,173	1,42E-04	GCLM,HSPA5,HSPA8,MAP1A,SERPINE1
tretinoin		chemical - endogenous mammalian	Inhibited	-2,227	3,18E-02	CCND1,CPT1A,EIF2AK2,ICAM1,LAMB1,MMP14,MYH9,NDUFA13,OTUD6B,PIK3C3,PLOD3,PTPN11,SERPINE1,SNRPD3,STAT2
MYCN		transcription regulator	Activated	2,213	1,86E-02	CCND1,MYH9,RPL12,RPL28,SERPINE1
ciprofloxacin		chemical drug	Activated	2,000	5,00E-03	ICAM1,PSAP,RPL12,STXBP1
fenofibrate		chemical drug	Activated	2,201	1,89E-02	CCND1,CPT1A,ICAM1,SERPINE1,SOD2
lysophosphatidylcholine		chemical - other			2,62E-02	ICAM1,SERPINE1
phosphatidylethanolamine		chemical - endogenous mammalian			1,87E-02	STAT2
platelet activating factor		chemical - endogenous mammalian			3,66E-02	MMP14,SERPINE1
sphingosylphosphocholine		chemical - endogenous non-mammalian			4,92E-02	ICAM1
lactosylceramide		chemical - endogenous mammalian			3,10E-02	ICAM1
13(S)-hydroxyoctadecadienoic acid		chemical - endogenous mammalian			2,49E-02	SERPINE1
9-hydroxy-(S)-10,12-octadecadienoic acid		chemical - endogenous mammalian			6,28E-03	SERPINE1
15-deoxy-delta-12,14 -PGJ 2		chemical - endogenous non-mammalian		-0,786	2,61E-02	CCND1,GCLM,ICAM1,SERPINE1
lipoxin A4		chemical - endogenous mammalian			1,93E-02	ICAM1,SERPINE1
UDP		chemical - endogenous mammalian			4,32E-02	SERPINE1
adenosine dialdehyde		chemical reagent			3,71E-02	ICAM1
adenosine		chemical - endogenous mammalian			4,29E-03	HSPA5,ICAM1,SERPINE1	31 (17)
CGP 74514A		chemical - kinase inhibitor			2,49E-02	CCND1
6-dimethylaminopurine		chemical - endogenous mammalian			1,87E-02	ICAM1
alloxan		chemical reagent			1,87E-02	ICAM1
PP2/AG1879 tyrosine kinase inhibitor		chemical - kinase inhibitor			9,79E-03	ICAM1,SERPINE1,SOD2	48 (15)
3,5-L-diiodothyronine		chemical - endogenous mammalian			4,92E-02	CPT1A
L-phenylalanine		chemical - endogenous mammalian			4,92E-02	SOD2
3-aminoisobutanoate		chemical - endogenous mammalian			6,28E-03	CPT1A
L-methionine		chemical - endogenous mammalian			4,09E-02	HSPA5,SOD2
L-proline		chemical - endogenous mammalian			4,32E-02	CCND1
glutamine		chemical - endogenous mammalian			1,55E-02	CCND1,HSPA5,ICAM1
L-alanine		chemical - endogenous mammalian			2,49E-02	CCND1
L-threonine		chemical - endogenous mammalian			1,37E-03	CCND1,SOD2	26 (11)
L-aspartic acid		chemical - endogenous mammalian			3,10E-02	CCND1
E. coli B5 lipopolysaccharide		chemical - endogenous non-mammalian		-0,728	5,26E-03	CCND1,GCLM,ICAM1,NEDD4L,SERPINE1,SOD2	38 (17)
heparin		chemical - endogenous mammalian			7,99E-03	CCND1,ICAM1,MMP14	33 (14)
D-galactose		chemical - endogenous mammalian			2,92E-03	AKR1B1,SOD2
ribose		chemical - endogenous mammalian			1,87E-02	ICAM1
mannitol		chemical - endogenous mammalian			1,55E-04	AKR1B1,ICAM1,SOD2	27 (7)
streptozocin		chemical drug		-0,919	1,02E-02	CPT1A,ICAM1,LMNB1,SERPINE1,SOD2
isopropyl thiogalactoside		chemical reagent			1,25E-02	CCND1
puromycin		chemical - endogenous non-mammalian			6,92E-03	HSPA5,SERPINE1
p38 Sapk		group			2,49E-02	CCND1
phlorizin		chemical - endogenous non-mammalian			3,71E-02	STXBP1
ILX-23-7553		chemical drug			3,10E-02	CCND1
fulvestrant		chemical drug		-0,600	2,30E-02	ASCC3,CCND1,ICAM1,POLA2,PRPS1
beta-estradiol		chemical - endogenous mammalian		-1,201	1,30E-03	CCND1,CPT1A,CYB5A,FHL1,FUCA1,HADH,HSPA5,HSPA8,ICAM1,KPNA2,LAMB1,LIMA1,LMNA,NARS,NEDD4L,PKM,PRPS1,PTPN1,PTPN11,RAB31,SQLE,STXBP1	52 (16)
taurodeoxycholic acid		chemical - endogenous mammalian			4,32E-02	HSPA5
deoxycholate		chemical - endogenous mammalian			3,80E-02	CCND1,HSPA5
hydrogen peroxide		chemical - endogenous mammalian		-1,628	4,55E-04	CCND1,CDC34,DUT,GZMB,HSPA5,ICAM1,NOL3,SERPINE1,SOD2,SQLE	44 (16)
nitrite		chemical - endogenous mammalian			3,71E-02	ICAM1
nitrate		chemical - endogenous mammalian			3,10E-02	SOD2
TEAD		group			3,71E-02	CCND1
L-alpha-lysophosphatidylcholine, palmitoyl		chemical - endogenous mammalian			3,10E-02	ICAM1
ganglioside GM3		chemical - endogenous mammalian			4,92E-02	ICAM1
linoleic acid		chemical - endogenous mammalian		-0,900	6,68E-04	CPT1A,HSPA5,ICAM1,NEDD4L
UTP		chemical - endogenous mammalian			1,15E-02	ICAM1,SERPINE1
bucladesine		chemical toxicant		1,436	3,88E-02	CCND1,CPT1A,ICAM1,MMP14,SERPINE1
corticosterone		chemical - endogenous mammalian			3,53E-02	CCND1,HSPA5,MTOR
N-Cadherin		group			4,32E-02	CCND1
meldonium		chemical drug			4,92E-02	CPT1A
1-O-hexadecyl-2-N-methylcarbamol-sn-glycerol-3-phosphocholine		chemical - endogenous mammalian			2,49E-02	MMP14
1,2-dipalmitoylphosphatidylcholine		chemical - endogenous mammalian			2,49E-02	ICAM1
ATP		chemical - endogenous mammalian		-0,469	3,68E-03	CCND1,GCLM,ICAM1,SERPINE1	46 (17)
chondroitin sulfate B		chemical - endogenous mammalian			1,87E-02	ICAM1
prednisolone		chemical drug		0,000	3,24E-03	AQR,HSPA8,MYH9,PIK3C3,SOD2,TMEM43
hydrocortisone		chemical - endogenous mammalian			4,79E-02	CCND1,ICAM1,SERPINE1
dexamethasone		chemical drug		-0,072	1,08E-02	BLVRB,CBR3,CCND1,CFL1,CLIC1,DUT,GCLM,GZMB,HSPA5,HSPA8,ICAM1,KPNA2,MMP14,MTOR,PLOD3,PRPF40A,SERPINE1,SOD2
fingolimod phosphate		chemical - endogenous mammalian			4,32E-02	SERPINE1
ESRRG		ligand-dependent nuclear receptor			2,38E-02	HADH,PKM
triamcinolone acetonide		chemical drug		0,000	4,37E-02	CAPG,CCDC6,NEK7,SOD2
alefacept		biologic drug			5,02E-03	GZMB,MAP2K2,STAT2
darbepoetin alfa		biologic drug			2,49E-02	ICAM1
etanercept		biologic drug			1,52E-02	GZMB,ICAM1
rhodamine 6G		chemical toxicant			4,92E-02	CCND1
cardiotoxin		chemical - other			2,68E-03	CCND1,HSPA5,KPNA2,MYH9,STXBP2
salmonella minnesota R595 lipopolysaccharides		chemical - endogenous non-mammalian			4,09E-02	ICAM1,LZTFL1,SERPINE1
dibutyl phthalate		chemical toxicant			1,07E-02	HDAC6,SERPINE1
norethindrone acetate		chemical drug			3,10E-02	SERPINE1
ZK 230211		chemical drug			1,25E-02	CCND1
benfotiamine		chemical drug			1,87E-02	AKR1B1
methapyrilene		chemical drug			1,16E-02	CCND1,CDC34,CPT1A,HSPA5
PI3K (complex)		complex		-0,873	8,23E-03	CCND1,GCLM,ICAM1,MMP14,SERPINE1,SLC12A7	31 (14)
ERK1/2		group		-1,387	1,70E-03	CCND1,HSPA5,ICAM1,MAP2K2,PTPN11,SERPINE1,SLC12A7	37 (14)
ATPase		group			3,87E-04	ICAM1,MMP14
RNA polymerase II		complex			2,23E-02	ICAM1,KPNA2,MAP2K2,RPL12,SOD2
calpain		complex			9,89E-03	CCND1,HSPA5	37 (9)
CD3		complex		-0,426	4,79E-02	CCND1,CYC1,GZMB,HSPA5,HSPA8,ICAM1,PSAP,TRIP10
Hsp70		group			2,15E-02	GZMB,ICAM1
myosin-light-chain kinase		group			1,25E-02	CCND1
Ras		group			7,41E-03	CCND1,SERPINE1,SOD2,STAT2	54 (16)
Fibrinogen		complex			7,61E-03	ICAM1,MMP14	37 (9)
IL1		group		-1,415	1,84E-02	CBR3,CPT1A,ICAM1,LAMB1,SERPINE1,SOD2
FKHR		group			1,25E-02	CCND1
Fibrin		complex			8,34E-03	ICAM1,SERPINE1	24 (7)
Ikb		group			3,43E-04	CCND1,HSPA5,ICAM1
Jnk		group		-0,735	1,33E-03	CCND1,HSPA5,ICAM1,MMP14,SERPINE1,SOD2	35 (11)
Aldose Reductase		group			4,32E-02	ICAM1
Histone h3		group			2,18E-02	CCND1,ICAM1,RPL12,SOD2,STXBP2,SYNE2
NFAT (complex)		complex			8,34E-03	ICAM1,SERPINE1
Rock		group			3,39E-02	CCND1,ICAM1
JAK1/2		group			3,71E-02	EIF2AK2
Erm		group			3,10E-02	ICAM1
ETS		group			6,92E-03	ICAM1,SERPINE1
Akt		group		-1,593	5,80E-04	CCND1,COPS6,CPT1A,LMNA,MMP14,SERPINE1,SOD2	29 (12)
IKK (complex)		complex			4,44E-03	CCND1,ICAM1	25 (6)
Pdgf (complex)		complex			2,21E-02	CCND1,ICAM1,SERPINE1
NCF1		enzyme			3,40E-03	ICAM1,SERPINE1	29 (13)
Stat5 dimer		complex			3,71E-02	CCND1
NfkB1-RelA		complex			1,15E-02	CCND1,ICAM1
PDGF BB		complex		0,306	1,54E-02	CCND1,FHL1,LMNA,MMP14,SERPINE1,SOD2
Stat3-Stat3		complex			9,89E-03	ICAM1,SOD2
Integrin		complex			2,48E-03	CCND1,MMP14	34 (17)
1'-acetoxychavicol acetate		chemical reagent			3,90E-03	CCND1,ICAM1	39 (11)
CC8490		chemical drug			2,49E-02	SOD2
ticrynafen		chemical drug			2,49E-02	GCLM
CYP3A		group			3,71E-02	SQLE
maslinic acid		chemical - endogenous non-mammalian			1,50E-02	CAMK2G,CCND1,CFL1
triamcinolone hexacetonide		chemical drug			4,32E-02	ICAM1
oleanolic acid		chemical - endogenous non-mammalian			1,52E-02	AKR1B1,CCND1
grape seed extract		chemical drug			1,33E-02	CCND1,HSPA8
CYP		group			2,49E-02	GCLM
BMS-387032		chemical drug			2,49E-02	CCND1
Ho		group			3,10E-02	ICAM1
NFkB (complex)		complex		-0,587	3,26E-02	CBR3,CCND1,ERAP1,FUCA1,ICAM1,SERPINE1,SLC12A7,SOD2
LDL		complex		-1,270	7,12E-04	CCND1,GCLM,HSPA5,ICAM1,MMP14,SERPINE1,SOD2	39 (16)
Insulin		group		-1,297	1,27E-03	CCND1,HSPA5,ICAM1,MTOR,PKM,PTPN11,SERPINE1,SQLE	41 (16)
nitrosomethylurethane		chemical reagent			1,25E-02	CCND1
vanillyl-N-nonylamide		chemical drug			5,79E-04	CCND1,HSPA5
Nfat (family)		group		0,000	2,42E-03	FHL1,ICAM1,SERPINE1,SOD2
SFTPA2		other			1,25E-02	HSPA5
BMS-690514		chemical drug			1,82E-02	CCND1,HSPA8
RAB1B	-1,042	other			1,82E-02	RAB32,STXBP1
PLIN5		other			1,24E-02	ESD,GPX4
ERK		group		-0,595	3,24E-03	CCND1,EIF2AK2,ICAM1,LAMB1,MMP14,SERPINE1	33 (14)
cJun-ATF2		complex			1,25E-02	CCND1
olmesartan		chemical drug			3,10E-02	ICAM1
tectorigenin		chemical - endogenous non-mammalian			4,32E-02	ICAM1
KDM3A		transcription regulator			4,32E-02	SERPINE1
VTCN1		other			4,32E-02	CCND1
ZBED1		enzyme			2,49E-02	RPL12
DGKE		kinase			1,87E-02	ICAM1
FSH		complex		1,362	7,69E-04	ARPC1A,CAMK2G,COPS5,GZMB,NOL3,PKM,PTPN1,RAB31,SERPINE1
WHSC1L1		enzyme			1,87E-02	CCND1
RNF187		enzyme			3,10E-02	CCND1
PMM2	-1,157	enzyme			6,28E-03	ICAM1
RNASEL		enzyme			4,44E-03	CYB5A,EIF2AK2
Fc gamma receptor		group			1,62E-02	CCND1,ICAM1
NCK		group			6,28E-03	CCND1
CINP		other			2,49E-02	CCND1
SLC22A2		transporter			2,49E-02	CPT1A
BDNF		growth factor		1,000	1,12E-02	ARIH1,CCND1,HSPA5,RNH1,SOD2,STXBP1
ISX		transcription regulator			1,87E-02	CCND1
FBXO31		other			6,28E-03	CCND1
PNPLA2		enzyme			8,71E-04	CPT1A,HSPA5,ICAM1	25 (7)
NLRP2		other			6,28E-03	ICAM1
ZMIZ1		other			3,10E-02	SERPINE1
NPC1		transporter			2,99E-02	MMP14,STAT2
SAV1		other			4,32E-02	CCND1
KCNK2		ion channel			3,71E-02	ICAM1
SCGB3A2		other			4,32E-02	MMP14
PAF1	-1,035	other			3,53E-02	SERPINE1,SOD2
ATF6B		transcription regulator			2,49E-02	HSPA5
KLF8		other			1,87E-02	CCND1
DNAJB4	-1,117	other			2,49E-02	CCND1
WFDC1		other			6,28E-03	ICAM1
USE1		other			2,49E-02	HSPA5
FGF21		growth factor			3,12E-02	CPT1A,SERPINE1
NOP58	-1,028	enzyme			1,87E-02	CCND1
C1orf61		other			4,32E-02	CCND1
KCNJ12		ion channel			6,28E-03	CCND1
CYB5R4		enzyme			3,71E-02	HSPA5
CALCOCO1	-1,141	transcription regulator			6,28E-03	CCND1
URGCP		other			6,28E-03	CCND1
BPI		transporter			3,10E-02	ICAM1
SOX17		transcription regulator			4,92E-02	CCND1
PNPLA8		enzyme			4,92E-02	HSPA5
MYOC		other			2,32E-03	DIS3L2,HSPA5,LAMB1,NOL3
ZNF451		other			1,87E-02	SERPINE1
RPRD1B	-1,173	other			1,25E-02	CCND1
EDEM1		enzyme			1,87E-02	HSPA5
ENTPD2		enzyme			2,49E-02	SERPINE1
NDUFAF3	-1,057	other			1,87E-02	CCND1
TACSTD2		other			2,49E-02	CCND1
ATE1		enzyme			1,87E-02	CCND1
Lamin b		group			6,28E-03	LMNA
FOXK2		transcription regulator			3,10E-02	SERPINE1
FLCN		other			3,10E-02	SERPINE1
MYADM	1,000	other			6,28E-03	ICAM1
gentamicin		chemical drug		-1,671	4,51E-03	CDC34,CPSF2,HSPA5,ICAM1,PRPS1,PTPN1
bee venom		chemical - endogenous non-mammalian			2,33E-02	ICAM1,MYH9,PTPN11
ZMIZ2		transcription regulator			3,10E-02	CCND1
Histone h4		group			3,53E-02	CCND1,ICAM1,RPL12
PSMD14	1,021	peptidase			1,87E-02	CCND1
OSI-027		chemical drug			1,25E-02	CCND1
RRP1B		other			2,52E-02	CCND1,EIF4B,RPL14
GPR4		g-protein coupled receptor			1,25E-02	ICAM1
TEX11		other			2,49E-02	CCND1
NLRX1	-1,173	other			4,92E-02	STAT2
Laminin		complex			2,74E-02	CCND1,SERPINE1
Integrin alpha 4 beta 1		complex			1,87E-02	MMP14
TCF/LEF		group			4,92E-02	CCND1
HDGF	1,050	growth factor			1,87E-02	SERPINE1
Slfn1		enzyme			2,49E-02	CCND1
KLHL2		other			1,87E-02	CCND1
VENTX		transcription regulator			6,28E-03	CCND1
WISP3		growth factor			3,71E-02	ICAM1
CDH16		enzyme			3,10E-02	CCND1
DDX58		enzyme			4,54E-02	EIF2AK2,STAT2
choline fenofibrate		chemical drug			1,24E-02	CPT1A,SERPINE1
PRDM16		transcription regulator			4,92E-02	SERPINE1
PLAC1		other			6,28E-03	CCND1
GLIS2		transcription regulator			1,85E-04	CCND1,MMP14,SERPINE1
TMEM8B		other			1,25E-02	CCND1
NCEH1	-1,094	enzyme			1,25E-02	HSPA5
DEPTOR		other			4,92E-02	ICAM1
KDM4A		transcription regulator			1,87E-02	FHL1
DACT3		other			2,49E-02	CCND1
GPBAR1		g-protein coupled receptor			3,10E-02	CCND1
PACS2		other			1,25E-02	HSPA5
ETS-ELK1		complex			1,25E-02	CCND1
CTNNβ-LEF1		complex			1,25E-02	CCND1
IL26		cytokine			4,92E-02	ICAM1
Ifn		group			3,84E-02	EIF2AK2,ICAM1,SERPINE1
IFN type 1		group			3,39E-02	EIF2AK2,STAT2
N-propyl bromide		chemical reagent			4,92E-02	GCLM
Eif2		complex			1,17E-04	EIF2AK2,HSPA5
MTORC1		complex			2,87E-02	CCND1,PKM
estrogen receptor		group		1,633	3,46E-03	CAPG,CCND1,ICAM1,MMP14,SERPINE1,TRIP10	44 (15)
Lh		complex			4,78E-03	ARPC1A,CAMK2G,NOL3,PTPN1,RAB31,SOD2
Pro-inflammatory Cytokine		group		-1,964	5,91E-04	AKR1B1,HDAC6,HSPA5,ICAM1
isoleucine		chemical - endogenous mammalian			1,25E-02	SOD2
valine		chemical - endogenous mammalian			3,71E-02	SOD2
arginine		chemical - endogenous mammalian			1,33E-02	HSPA5,SOD2
VLDL		complex			2,49E-02	SERPINE1
EIF2AK3		kinase			2,40E-02	CCND1,HSPA5,NARS
PRKCD	-1,064	kinase			2,27E-02	CCND1,ICAM1,SERPINE1
dinaciclib		chemical drug			6,28E-03	HSPA5
taspoglutide		biologic drug			3,71E-02	CPT1A
farletuzumab		biologic drug			3,10E-02	MTOR
defibrotide		biologic drug			1,87E-02	SERPINE1
Immunoglobulin		complex		1,960	6,12E-02	BLVRB,EIF2AK2,ICAM1,RAB31
black cohosh extract		chemical drug			6,28E-03	SERPINE1
peptide T		biologic drug			3,71E-02	ICAM1
CSNK2B	1,157	kinase			4,92E-02	CCND1
Casein		group			2,49E-02	ICAM1
Integrin alpha 5 beta 1		complex			6,28E-03	CCND1
Sfk		group			4,32E-02	ICAM1
Tnf (family)		group		-1,165	1,25E-02	CCND1,EIF2AK2,ICAM1,SERPINE1
Collagen type IV		complex			7,61E-03	MMP14,SERPINE1	23 (7)
7S NGF		complex			3,10E-02	GCLM
IGFBP7		transporter			3,90E-03	CCND1,SOD2	41 (10)
ACKR2		g-protein coupled receptor			2,26E-02	EIF2AK2,STAT2
EIF4H	-1,042	translation regulator			1,25E-02	CCND1
NCF2		enzyme			1,25E-02	SOD2
Torin1		chemical reagent			3,71E-02	CCND1
XDH		enzyme			2,15E-02	MMP14,SERPINE1
STAT3	-1,042	transcription regulator		1,233	3,01E-02	CCND1,COPS5,EIF2AK2,GZMB,ICAM1,SERPINE1,SOD2
EIF3I	-1,117	translation regulator			6,28E-03	SERPINE1
CSNK1E		kinase			1,87E-02	SERPINE1
GTF2F2		transcription regulator			1,87E-02	CYC1
E2F1		transcription regulator		-1,134	9,33E-05	CCND1,CLIC1,CYB5A,DUT,EIF2AK2,FHL1,HSPA8,ICAM1,POLA2,SERPINE1,SOD2	42 (11)
IRS1	-1,149	enzyme			4,26E-02	CCND1,FHL1,MMP14
GPIIB-IIIA		complex			2,49E-02	MMP14
ARHGEF1	-1,141	other			4,92E-02	CCND1
FEV		transcription regulator			3,10E-02	ICAM1
TNFRSF1B		transmembrane receptor		-0,459	1,16E-03	ICAM1,MMP14,SERPINE1,SOD2	19 (7)
TRIB1		kinase			4,92E-02	CPT1A
PRCC		other			6,28E-03	SERPINE1
VCAN	-1,125	other			7,61E-03	GLB1,ICAM1
CHFR		enzyme			2,49E-02	KIF22
ABL2		kinase			2,49E-02	MMP14
MCF2L		other			1,25E-02	CCND1
SCAP		other			4,39E-02	CYB5A,SQLE
SRI	1,079	transporter			6,28E-03	HSPA5
IGF1		growth factor		-0,842	3,69E-03	CCND1,EIF2AK2,HSPA5,ICAM1,MMP14,SERPINE1,SLC12A7,SQLE	34 (16)
SERTAD1		transcription regulator			1,87E-02	CCND1
Tenascin		group			6,28E-03	CCND1
PXN	1,117	other			3,10E-02	CCND1
NDUFV1	1,050	enzyme			6,28E-03	PTPN1
GPC3		other			1,25E-02	CCND1
TH-302		chemical drug			4,92E-02	CCND1
FGFR4		kinase			2,19E-04	CCND1,MMP14,SERPINE1	33 (16)
H6PD		enzyme			3,71E-02	HSPA5
DYNLRB1	-1,087	other			6,28E-03	SERPINE1
VHL		transcription regulator			1,36E-05	ARPC1A,CCND1,CFL1,COPS5,LMNA,MMP14,SOD2	29 (8)
BAG6	-1,079	enzyme			4,32E-02	SERPINE1
NUP133	-1,117	transporter			2,49E-02	NUP107
GPR132		g-protein coupled receptor			4,32E-02	ICAM1
TAT		enzyme			1,25E-02	GLB1
FAM57A		other			2,49E-02	CCND1
PLSCR1		enzyme			3,71E-02	CCND1
EPAS1		transcription regulator		0,069	1,20E-03	CCND1,FHL1,HSPA5,MMP14,SERPINE1,SOD2	28 (9)
REL		transcription regulator		-0,140	1,40E-02	CCND1,DUT,ICAM1,SOD2,TBCA
RAP1GAP		other			3,10E-02	CCND1
RRAD		enzyme			1,25E-02	CCND1
MAP1B	-1,021	other			6,28E-03	MAP1A
USF1		transcription regulator			1,27E-02	CPT1A,MYH9,SERPINE1
AKAP12		transporter			3,71E-02	CCND1
MIA		other			4,92E-02	MMP14
NRF1		transcription regulator			3,66E-02	GCLM,MOGS
HSPB2		other			3,71E-02	ICAM1
ITGA5		transmembrane receptor			2,99E-02	CCND1,MMP14
WISP1		other			3,71E-02	CCND1
L1CAM		other			4,92E-02	SQLE
GLRX	-1,181	enzyme			1,87E-02	ICAM1
CDC25B		phosphatase			2,49E-02	CCND1
A2M		transporter			2,62E-02	CCND1,HSPA5
IVNS1ABP	1,064	other			6,28E-03	SOD2
SHC1	-1,007	kinase			1,42E-02	ICAM1,SOD2
MKNK1		kinase			2,46E-02	ARIH1,RNH1,STXBP1
BAD		other			3,10E-02	CCND1
JAK1		kinase			2,62E-02	EIF2AK2,ICAM1
ADRA2B		g-protein coupled receptor			2,49E-02	CCND1
TOP1	1,125	enzyme			4,92E-02	GLB1
EGR3		transcription regulator			2,04E-02	ESD,PTPN11
PTPRF		phosphatase			1,25E-02	CCND1
MAT2B	-1,057	enzyme			1,87E-02	CCND1
HLTF		transcription regulator			1,25E-02	SERPINE1
SLC25A4	1,035	transporter			4,32E-02	SOD2
ZIC1		transcription regulator			2,49E-02	CCND1
DAPK3	-1,266	kinase			1,25E-02	CCND1
MCL1		transporter			3,71E-02	CCND1
CNGB3		ion channel			3,71E-02	HSPA5
IL27		cytokine			4,52E-02	GZMB,ICAM1,STAT2
GCK		kinase			1,52E-02	CPT1A,HADH
CTNNBIP1		other			4,32E-02	CCND1
GPER1		g-protein coupled receptor			4,44E-03	CCND1,HSPA5	25 (10)
ERN2		kinase			3,87E-04	HSPA5,ICAM1
HIF1A		transcription regulator		-1,027	8,53E-03	CCND1,CYB5A,FHL1,HSPA5,PKM,SERPINE1,SOD2	55 (18)
IL5		cytokine		-1,633	8,65E-03	DNTTIP2,GCLM,HSPA5,ICAM1,LMNB1,PKM
IL24		cytokine			1,74E-03	CCND1,EIF2AK2,HSPA5	27 (7)
STC1		kinase			3,71E-02	MTOR
RAC3		enzyme			1,25E-02	CCND1
ITGB1	1,266	transmembrane receptor			1,50E-02	ICAM1,LAMB1,SERPINE1
ID1		transcription regulator			4,77E-03	CCND1,ICAM1,MMP14
CEBPA		transcription regulator		-0,664	1,25E-03	AKR1B1,COPS5,CPT1A,FHL1,HSPA5,ICAM1,RAB31,SERPINE1,SOD2
POU2F1		transcription regulator			4,01E-02	CCND1,GCLM,ICAM1
TSH		complex			4,84E-02	CCND1,SOD2
TCOF1	1,007	transporter			1,05E-03	AKR1B1,ARIH1,PPIG,PRPF40A
IFNAR1		transmembrane receptor			3,15E-02	EIF2AK2,SOD2,SQLE
DLX1		transcription regulator			2,49E-02	SERPINE1
COL18A1	-1,102	other			1,86E-02	CCND1,ICAM1,SERPINE1
IRF2		transcription regulator			6,29E-04	CCND1,EIF2AK2,ERAP1,MYH9
LRP8		transmembrane receptor			3,10E-02	GPX4
FN1	-1,014	enzyme		-1,294	1,77E-03	CCND1,COPS5,EIF4B,MMP14,MTOR,SERPINE1	35 (17)
MTOR	-1,173	kinase		-1,091	2,40E-02	AKR1B1,CCND1,MTOR,PKM,RPL12
TSC22D3		transcription regulator			1,93E-02	CCND1,ICAM1
WNK1	-1,021	kinase			3,71E-02	SERPINE1
PRKG1		kinase			1,42E-02	CCND1,SERPINE1
S100a7a		other			4,92E-02	CCND1
SLC52A1		other			6,28E-03	ICAM1
TTN		kinase			4,92E-02	FHL1
U2AF2	1,007	other			1,87E-02	CCND1
IL3		cytokine			4,94E-03	CCND1,CPT1A,EIF2AK2,HSPA5,ICAM1,NARS,PTPN11	31 (13)
KRT19		other			3,71E-02	HSPA5
TAOK2		kinase			1,87E-02	SOD2
SP100		transcription regulator			6,25E-03	HSPA8,ICAM1
MAPT		other			1,99E-04	CCND1,CFL1,GPX4,HSPA5,HSPA8,MAP1A,PKM,STXBP1	28 (7)
SLPI		other			9,10E-03	CCND1,ICAM1	22 (4)
ADARB1		enzyme			6,28E-03	PRPS1
GLI1		transcription regulator		1,412	7,87E-03	CCND1,CDC34,FHL1,GOSR1,LMNA
VEGFA		growth factor		0,342	2,72E-03	CCND1,ERAP1,ICAM1,LMNA,SERPINE1,SOD2	45 (16)
ADCY2		enzyme			6,28E-03	CCND1
MMP9		peptidase			6,11E-03	CCND1,ICAM1,MMP14	39 (17)
UBA1	-1,028	enzyme			3,71E-02	CCND1
MPZ		other			5,62E-03	HSPA5,SQLE
SP1		transcription regulator		-1,481	4,59E-04	CCND1,CYC1,EIF2AK2,GPX4,HSPA5,ICAM1,MMP14,PKM,PTPN1,SERPINE1,SOD2	55 (14)
SPP1		cytokine		-1,969	2,47E-02	GPX4,ICAM1,MMP14,SERPINE1
LEP		growth factor		0,096	5,16E-03	CCND1,CPT1A,CYB5A,HSPA5,ICAM1,MMP14,SERPINE1,SOD2	32 (14)
CXCR1		g-protein coupled receptor			4,92E-02	CCND1
FLI1		transcription regulator			4,39E-02	CCND1,HSPA8
HAO1		enzyme			1,87E-02	HSPA5
SH3KBP1		other			4,92E-02	SERPINE1
CUL4A	-1,125	other			2,49E-02	SOD2
TJP1	1,014	other			1,25E-02	MMP14
NGFR		transmembrane receptor			1,33E-02	CCND1,SERPINE1
CCL2		cytokine			1,10E-02	CCND1,ICAM1,SERPINE1
MCF2		other			3,10E-02	CCND1
PTPN2	-1,057	phosphatase			3,10E-02	CCND1
DAB2		other			3,71E-02	CCND1
HOXD10		transcription regulator			7,01E-03	ICAM1,MMP14,SERPINE1
SUMO2		enzyme			2,26E-02	HSPA8,MMP14
DYRK1B		kinase			1,71E-03	CCND1,SOD2	28 (4)
PROC		peptidase			3,39E-02	ICAM1,SERPINE1
ROCK1	-1,102	kinase			3,90E-03	CCND1,ICAM1	52 (19)
TERT		enzyme			1,44E-03	CCND1,GLB1,ICAM1,MMP14,SOD2
PRKCA		kinase			2,79E-02	CCND1,ICAM1,SERPINE1
riociguat		chemical drug			1,87E-02	SERPINE1
miR-155-5p (miRNAs w/seed UAAUGCU)		mature microrna		0,447	2,76E-03	CCND1,NARS,SERPINE1,SYNE2,TBCA
miR-221-3p (and other miRNAs w/seed GCUACAU)		mature microrna			9,89E-03	ICAM1,SOD2
miR-291a-3p (and other miRNAs w/seed AAGUGCU)		mature microrna			1,81E-02	CCND1,LMNB1,VPS26A
miR-100-5p (and other miRNAs w/seed ACCCGUA)		mature microrna			2,92E-03	CCND1,MTOR
mir-210		microrna			1,86E-02	CBX1,PSAP,PTPN1
miR-34a-5p (and other miRNAs w/seed GGCAGUG)		mature microrna			4,24E-02	CCND1,ICAM1
miR-124-3p (and other miRNAs w/seed AAGGCAC)		mature microrna		0,673	3,10E-03	1700047I17Rik2/Fam177a,CHP1,HADH,LMNB1,MYH9,PLOD3
miR-16-5p (and other miRNAs w/seed AGCAGCA)		mature microrna		0,517	3,77E-02	CCND1,HSDL2,TMEM43,UTP15
miR-335-5p (and other miRNAs w/seed CAAGAGC)		mature microrna			3,10E-02	PTPN11
miR-133a-3p (and other miRNAs w/seed UUGGUCC)		mature microrna			3,84E-03	PKM,TBL1X,UBXN7
miR-193a-3p (and other miRNAs w/seed ACUGGCC)		mature microrna			4,92E-02	CCND1
mir-204		microrna			4,32E-02	PTPN11
mir-489		microrna			1,25E-02	PTPN11
miR-145-5p (and other miRNAs w/seed UCCAGUU)		mature microrna			4,24E-02	C11orf58,SOD2
miR-433-3p (miRNAs w/seed UCAUGAU)		mature microrna			1,87E-02	HDAC6
MED15	-1,035	transcription regulator			6,28E-03	CCND1
LPL		enzyme			3,25E-02	CPT1A,ICAM1
AKT1	1,248	kinase		-0,970	1,66E-02	CCND1,GCLM,LAMB1,MMP14,SERPINE1
MTM1		phosphatase			6,25E-03	MTOR,NEDD4L
PIK3CA		kinase			2,99E-02	CCND1,SERPINE1
EGFL7		other			1,25E-02	ICAM1
AGER		transmembrane receptor			9,41E-03	CCND1,ICAM1,SERPINE1	47 (18)
TGFA		growth factor			1,45E-02	CCND1,ICAM1,SERPINE1
BGN		other			4,46E-04	CCND1,MMP14,SERPINE1	36 (11)
DICER1		enzyme		-0,152	4,91E-03	CCND1,GZMB,ICAM1,MTOR,SERPINE1	24 (7)
crocin		chemical drug			2,49E-02	HSPA5
PDE3A		enzyme			3,71E-02	CCND1
NCOA1		transcription regulator			2,66E-02	CCND1,RFX1,SERPINE1
NUAK1		kinase			4,32E-02	MMP14
GJA1		transporter			1,72E-02	CCND1,ICAM1
JUN		transcription regulator		-0,124	4,61E-02	CCND1,ICAM1,LMNA,MOGS,SERPINE1,SOD2
XBP1		transcription regulator		-0,726	3,71E-02	HSPA5,ICAM1,LMAN1,MOGS
SREBF1		transcription regulator			6,34E-03	CYB5A,HSPA5,SERPINE1,SQLE,STXBP1	29 (10)
SNIP1		other			3,10E-02	CCND1
HBP1		transcription regulator			4,92E-02	CCND1
PRKCG		kinase			4,92E-02	CCND1
PTGER2		g-protein coupled receptor			2,72E-02	ESD,KIF22,SERPINE1
APAF1		other			2,49E-02	HSPA5
POMC		other			2,15E-02	GZMB,ICAM1,SOD2
FGF1		growth factor			5,67E-03	AKR1B1,CCND1,GCLM,ICAM1	16 (6)
CEBPB	1,117	transcription regulator		-1,067	3,47E-03	CCND1,COPS5,CPT1A,CYB5A,FHL1,HSPA8,ICAM1,SERPINE1	53 (14)
RCE1		peptidase			2,74E-02	LMNA,SERINC1
HDAC3		transcription regulator			1,18E-02	CCND1,ICAM1,SERPINE1
PRDX4	1,132	enzyme			1,87E-02	ICAM1
TSC2		other			2,49E-03	CCND1,HSPA5,SOD2	34 (9)
EIF2S1	1,007	translation regulator			6,25E-03	CCND1,EIF2AK2	24 (7)
HSPB3		other			1,87E-02	ICAM1
IGFBP5		other			6,25E-03	CCND1,SERPINE1	34 (13)
TSC22D1		transcription regulator			4,32E-02	SERPINE1
SUMO3		other			2,04E-02	HSPA8,MMP14
PPARGC1B		transcription regulator			3,80E-02	CCND1,SQLE
OPRD1		g-protein coupled receptor			3,71E-02	GZMB
CLDN7		other			4,26E-02	LIMA1,NSA2,NUDT21
ETV5		transcription regulator			2,99E-02	CCND1,ICAM1
FOXO4		transcription regulator			2,49E-03	CCND1,SERPINE1,SOD2	38 (9)
TIMP4		other			2,49E-02	MMP14
PDCD1		phosphatase			3,66E-02	GZMB,KPNA2
SGI 1776		chemical drug			1,25E-02	CCND1
ponesimod		chemical drug			4,92E-02	SERPINE1
pituitary adenylate cyclase-activating polypeptide		biologic drug			1,87E-02	CCND1
CCNDBP1		other			6,28E-03	CCND1
PLAU		peptidase		0,000	7,52E-04	CCND1,HSPA5,ICAM1,SERPINE1	37 (14)
RBM14	-1,007	transcription regulator			2,49E-02	CCND1
WNT5B		other			2,49E-02	CCND1
ATP2B2		transporter			3,71E-02	HSPA5
ANGPT1		growth factor			2,50E-02	CCND1,ICAM1
RB1CC1		other			1,37E-03	CCND1,SERPINE1
PKM	-1,216	kinase			5,01E-03	CCND1,PKM	28 (4)
DLC1		other			4,32E-02	SERPINE1
APP		other		0,343	2,72E-03	CCND1,CFL1,CLIC1,CUL3,HSPA5,HSPA8,ICAM1,MAP2K2,MMP14,PKM,SERPINE1,SOD2,STXBP1	35 (15)
SEPT9	-1,050	enzyme			1,87E-02	CCND1
EGFR		kinase		-0,456	2,89E-03	CCND1,CUL3,GZMB,HSPA5,ICAM1,MMP14,SERPINE1	34 (14)
TOB2		other			6,28E-03	CCND1
RALGDS		other			1,87E-02	CCND1
CD40LG		cytokine		-1,919	2,83E-03	ASCC3,EIF2AK2,GZMB,ICAM1,MMP14,PTPN1,SERPINE1,SOD2	44 (14)
MTTP		transporter			1,82E-02	CPT1A,HSPA5
LGALS7/LGALS7B		other			4,32E-02	SERPINE1
SUB1	-1,057	transcription regulator			2,49E-02	CCND1
NFIX		transcription regulator			8,34E-03	CCND1,SERPINE1	18 (4)
NOXO1		other			1,25E-02	SOD2
XIAP		enzyme			3,92E-04	CCND1,SERPINE1,SOD2	26 (11)
TNF		cytokine		-1,546	3,65E-02	AKR1B1,CBR3,CCND1,CPT1A,EIF2AK2,GCLM,GPX4,HSPA8,ICAM1,MMP14,MYH9,PTPN11,RAB32,SERPINE1,SOD2,SQLE
CDH1		other			9,41E-03	CCND1,MMP14,MTOR	31 (13)
DDB2		other			1,37E-03	EIF2AK2,SOD2	18 (4)
KRAS	1,000	enzyme		1,455	2,20E-02	CCND1,EIF2AK2,HSPA5,KIF22,RNH1,STAT2
HOXB13		transcription regulator			1,42E-02	CCND1,CEP170
FLOT1	-1,064	other			2,49E-02	CCND1
MYH10		other			6,28E-03	MYH9
CAV1		transmembrane receptor			4,26E-02	CCND1,HSPA8,NEDD4L
SERPINF1		other			4,69E-02	CCND1,SOD2
CTSA	1,035	peptidase			1,25E-02	GLB1
COL4A3		other			9,89E-03	LAMB1,MMP14
RETN		other			2,33E-03	ICAM1,MMP14,SERPINE1	36 (18)
KLF4		transcription regulator		-0,849	1,37E-02	CCND1,NCKAP1,NUDT21,SERPINE1,SOD2
SLC22A1		transporter			4,32E-02	CPT1A
IGFBP3		other			1,93E-02	ICAM1,SERPINE1
RNF111		enzyme			3,71E-02	SERPINE1
WFS1	-1,181	enzyme			3,10E-02	HSPA5
MYBL2		transcription regulator			2,74E-02	CCND1,HSPA8
ATF6		transcription regulator			2,03E-03	CPT1A,HSPA5,LMAN1
MLH1		enzyme			4,32E-02	CCND1
USP2		peptidase			2,49E-02	SERPINE1
CD2		transmembrane receptor			2,87E-02	CCND1,ICAM1
PML		transcription regulator		-0,882	7,00E-03	CCND1,CFL1,CPT1A,GCLM
RPS6KB1		kinase			2,04E-02	CCND1,SERPINE1
AKR1B1	-1,258	enzyme			3,90E-03	CCND1,CPT1A
INS		other		-0,064	7,41E-03	CCND1,CPT1A,HSPA5,ICAM1	36 (15)
IFI16		transcription regulator			1,18E-02	CCND1,ICAM1,STAT2
MECP2		transcription regulator			3,95E-03	CAPG,CYB5A,HSPA5,LMNA
CDKN1A		kinase		0,145	4,68E-04	CCND1,GLB1,HSPA5,LIMA1,PSAP,SERPINE1,SOD2	42 (13)
LDLR	-1,007	transporter			2,52E-03	CCND1,HSPA5,ICAM1,MMP14	37 (14)
MAOA	-1,064	enzyme			4,92E-02	CCND1
MFGE8	-1,007	other			4,32E-02	CCND1
PSEN1		peptidase			1,09E-02	CCND1,CFL1,HSPA5,HSPA8,MAP2K2,PKM,STXBP1
EIF2B1	1,102	translation regulator			1,87E-02	CCND1
PSAP	1,310	other			3,10E-02	CCND1
NFE2L2		transcription regulator		-0,666	1,97E-04	CDC34,COPS5,ESD,GCLM,LMNA,MOGS,NARS,NCKAP1,PTPN1,SOD2
HNF4A		transcription regulator		-0,074	1,83E-05	AKR1B1,BLVRB,C11orf58,CBR3,CCND1,CHP1,CPT1A,FHL1,HDAC6,HSDL2,HSPA5,KIF22,MINA,NEK7,NSA2,OTUD6B,PIK3C3,PKM,PRPS1,PTPN11,RPL12,RPRD1B,SAP30BP,SARS2,SERPINE1,SNRPD3,TMEM43,WDR12,YKT6
FOXO1		transcription regulator		1,103	1,07E-03	CCND1,FBXO21,HSPA5,ICAM1,SERPINE1,SOD2,SQLE,STAT2	43 (13)
P2RY2		g-protein coupled receptor			2,92E-03	ICAM1,SERPINE1	27 (10)
STK16		kinase			1,87E-02	SERPINE1
FOXA2		transcription regulator			2,47E-02	CCND1,CPT1A,HADH,PKM
NASP	1,050	other			1,25E-02	CCND1
AVP		other			2,99E-02	CCND1,HSPA5
RAC1	1,042	enzyme		-0,108	3,81E-03	CCND1,ICAM1,MMP14,SOD2	33 (17)
NFYA		transcription regulator			1,71E-03	HSPA5,ICAM1,LMAN1,PKM
MAPKAPK2	-1,064	kinase			4,24E-02	HSPA5,ICAM1
MAP3K1		kinase			4,54E-02	CCND1,SERPINE1
GTPBP4	-1,102	enzyme			6,28E-03	CCND1
SPHK1		kinase			1,82E-02	CCND1,SERPINE1
SMAD4		transcription regulator		0,208	4,44E-02	CCND1,ICAM1,MTOR,SERPINE1
TBXA2R		g-protein coupled receptor			4,32E-02	ICAM1
PPP1R1A		phosphatase			1,87E-02	HSPA5
LPA		other			1,07E-03	ICAM1,SERPINE1
SP4		transcription regulator			8,34E-03	CCND1,HSPA5
PIK3R1		kinase		1,000	7,52E-04	CCND1,ICAM1,SERPINE1,SOD2	26 (14)
AIF1		other			3,10E-02	CCND1
ARAF		kinase			1,87E-02	CCND1
IQGAP2		other			2,49E-02	CCND1
OTUD7B		peptidase			3,10E-02	ICAM1
MSH2		enzyme			4,32E-02	CCND1
KHDRBS1	-1,141	transcription regulator			3,71E-02	CCND1
E2F3		transcription regulator			1,18E-02	CCND1,POLA2,SERPINE1
CTLA4		transmembrane receptor		1,067	6,68E-04	GZMB,ICAM1,KPNA2,SOD2	24 (4)
HSPB6	1,000	other			2,49E-02	ICAM1
IL12A		cytokine			4,39E-02	ICAM1,STAT2
PTH		other		-0,756	1,56E-02	CCND1,EIF4B,LIMA1,LMNA
BRCA2		transcription regulator			3,10E-02	SERPINE1
MAP2K7		kinase			3,98E-04	CCND1,DUT,HSPA5,PTPN11
BCL3		transcription regulator			2,50E-02	CCND1,ICAM1
GNAI2	-1,133	other			1,52E-02	CCND1,PTPN1
STRAP	-1,102	other			1,87E-02	SERPINE1
ANGPT2		growth factor		-0,937	1,26E-03	CDC34,HSPA5,ICAM1,KPNA2,SERPINE1,SOD2	53 (18)
RBL2		other		0,626	3,30E-03	CCND1,HADH,KPNA2,MTOR
IL32		cytokine			3,12E-02	EIF2AK2,ICAM1
GRM5		g-protein coupled receptor			3,71E-02	SOD2
MITF		transcription regulator		0,600	1,66E-02	GZMB,HAUS8,MMP14,SERPINE1,STXBP1
SNCA	-1,173	other			1,40E-02	CFL1,HSPA5,SERPINE1
OCLN		enzyme			4,32E-02	MMP14
IRF1		transcription regulator			1,60E-02	CCND1,EIF2AK2,ERAP1,STAT2
FGB		other			1,25E-02	ICAM1
LCAT		enzyme			9,10E-03	CCND1,HSPA5
DST		other			1,25E-02	HSPA5
RFX1	-1,181	transcription regulator			3,40E-03	LMNA,MAP1A
GIPC1	-1,021	other			2,49E-02	SERPINE1
AGTR1		g-protein coupled receptor			2,26E-02	CCND1,SERPINE1
UBTF	-1,149	transcription regulator			2,49E-02	CCND1
APOE		transporter			2,60E-03	CCND1,CPT1A,GPX4,ICAM1,SERPINE1,SOD2	38 (16)
PTTG1IP		other			1,87E-02	CCND1
SIX3		transcription regulator			3,71E-02	CCND1
MSC		transcription regulator			5,00E-02	LZTFL1,SYNE2
E2F4	1,028	transcription regulator			1,33E-02	CCND1,DUT,KIF22,POLA2,SERPINE1
BCAR3		other			3,10E-02	CCND1
CEL		enzyme			3,10E-02	CCND1
WNT7B		other			4,92E-02	CCND1
IL1A		cytokine		-0,948	4,50E-02	ICAM1,MMP14,SERPINE1,SOD2
FGFR2		kinase			3,68E-02	CCND1,ICAM1,LAMB1
FBXO4		enzyme			1,25E-02	CCND1
BCLAF1	1,021	transcription regulator			1,25E-02	CCND1
VLDLR	-1,028	transporter			2,49E-02	SERPINE1
CCL15		cytokine			3,10E-02	ICAM1
SRPK2		kinase			1,25E-02	CCND1
USF2		transcription regulator			6,11E-03	CPT1A,MYH9,SERPINE1
CASP14		peptidase			2,49E-02	PSAP
IL12B		cytokine			4,52E-03	GZMB,ICAM1,STAT2
PTPRU		phosphatase			6,28E-03	CCND1
PLP2		transporter			4,92E-02	ICAM1
MEOX2		transcription regulator			2,50E-02	ICAM1,MMP14
GPX1	1,223	enzyme			2,99E-02	GPX4,SOD2
EGR1		transcription regulator		-1,506	1,02E-04	CCND1,ICAM1,MMP14,PTPN1,SERPINE1,SOD2,SQLE	57 (18)
ACVR1C		kinase			5,01E-03	CCND1,SERPINE1	29 (13)
NRL		transcription regulator			3,39E-02	MTOR,PTPN1
CTNNAL1		other			2,49E-02	CCND1
CTGF		growth factor			2,66E-02	CCND1,MMP14,SERPINE1
SCD		enzyme			5,83E-03	CPT1A,HSPA5,PTPN1
ILKAP	1,102	phosphatase			1,25E-02	CCND1
ERG		transcription regulator			3,43E-02	FHL1,HDAC6,ICAM1,PTPN11
ING2		transcription regulator			1,25E-02	SERPINE1
F2	-1,007	peptidase		-0,997	5,46E-07	AKR1B1,CBR3,CCND1,CLIC1,FHL1,ICAM1,MYH9,RNH1,SERPINE1,SLC12A7,SOD2	63 (22)
INSR		kinase			2,55E-02	CCND1,CFL1,CYC1,FHL1,SERPINE1,SQLE
SENP6		peptidase			3,10E-02	ICAM1
NFKB2		transcription regulator			5,28E-03	AKR1B1,CCND1,SOD2
ETS1		transcription regulator			4,19E-02	CCND1,HSPA8,ICAM1,SERPINE1
KDELR1		transporter			6,28E-03	HSPA5
KRT5		other			1,87E-02	ICAM1
CHGA		other			3,71E-02	HSPA5
ATP2A1		transporter			2,49E-02	HSPA5
PSMD10		transcription regulator			1,15E-02	CCND1,ICAM1
APOA1		transporter			2,84E-03	HSPA5,ICAM1,SOD2	35 (13)
DDX3X	-1,050	enzyme			3,71E-02	CCND1
ECT2	1,173	other			3,10E-02	CCND1
CTAG1A/CTAG1B		other			1,87E-02	CCND1
PMS2		enzyme			6,28E-03	CCND1
SNAI2		transcription regulator			2,99E-02	CCND1,MMP14
SIRT1		transcription regulator		1,671	2,43E-02	CCND1,CPT1A,ICAM1,SOD2
NUBPL		other			3,10E-02	NDUFA13
SP2		transcription regulator			3,90E-03	CCND1,SERPINE1
UACA		other			3,71E-02	HSPA5
ERBB2IP	1,275	other			3,71E-02	SERPINE1
SLC37A4		transporter			2,49E-02	HSPA5
ACKR3		g-protein coupled receptor			1,07E-02	CCND1,MMP14
ABCA1		transporter			2,50E-02	CPT1A,HSPA5
STX2		transporter			3,71E-02	CCND1
SNRK		kinase			2,49E-02	CCND1
YBX3		transcription regulator			4,92E-02	CCND1
LMNB1	1,318	other			2,74E-02	LMNA,SERINC1
ATXN3		peptidase			4,92E-02	SOD2
ARHGEF2	-1,102	other			1,87E-02	CCND1
PRNP		other			2,33E-03	CCND1,HSPA5,HSPA8	31 (9)
VCP	1,035	enzyme			3,71E-02	HSPA5
HTT	1,087	transcription regulator			1,55E-03	CBX1,CCND1,CPSF2,CYC1,FHL1,HSPA5,HSPA8,MMP14,MTOR,PLOD3,SOD2,STXBP1	40 (14)
MVP	-1,050	other			4,32E-02	ICAM1
S1PR1		g-protein coupled receptor			5,01E-03	CCND1,ICAM1	32 (17)
PRKCB		kinase			3,98E-04	CCND1,ICAM1,SERPINE1,SOD2	40 (18)
TFF2		other			3,71E-02	CCND1
ACS84		chemical reagent			1,87E-02	GCLM
PTGDS		enzyme			4,32E-02	PTPN11
PCBP2	-1,310	other			4,92E-02	STAT2
HSPA5	-1,230	enzyme			1,52E-02	HSPA5,HSPA8
ICMT		enzyme			1,07E-02	LMNA,SERINC1
YWHAB	1,014	transcription regulator			3,10E-02	CCND1
PDPK1		kinase			7,61E-03	CCND1,SERPINE1	48 (18)
LGALS3	-1,057	other			1,65E-02	CCND1,ICAM1,LMNB1
KRIT1		other			3,10E-02	SOD2
KDM5B		transcription regulator		-0,585	1,65E-03	CCND1,CYB5A,FHL1,NOL3,PRPS1
GTF2I	1,064	transcription regulator			3,40E-03	CCND1,HSPA5
SLC6A2		transporter			3,71E-02	PSAP
IFNB1		cytokine		-1,142	2,66E-02	EIF2AK2,LAMB1,NDUFA13,SQLE,STAT2
EIF4E	-1,292	translation regulator		0,664	1,76E-03	CAPG,CCND1,CDC34,NOL3,PRPS1
TERF2		other			3,71E-02	GLB1
PLAT		peptidase			1,42E-02	CCND1,SERPINE1
SERPINB7		other			2,49E-02	ICAM1
GTF2IRD1		transcription regulator			3,12E-02	ERAP1,HAUS8
VCAM1		transmembrane receptor			2,49E-02	CCND1
FIGF		growth factor			3,10E-02	CCND1
CAPNS1	-1,110	peptidase			4,32E-02	CCND1
mir-24		microrna			1,72E-02	PSAP,SERPINE1
FOSB		transcription regulator			1,93E-02	CCND1,SERPINE1
S3I-1757		chemical reagent			2,49E-02	CCND1
XPO1	-1,028	transporter			2,49E-02	ICAM1
PIWIL2		other			8,07E-04	CCND1,MAP1A
RUNX2		transcription regulator			2,86E-02	CCND1,MMP14,SERPINE1
CYP1A1		enzyme			2,52E-02	CCND1,CHP1,LMNA
IFNG		cytokine		-0,822	1,28E-02	CCND1,CYB5A,EIF2AK2,ERAP1,GZMB,HSPA8,ICAM1,MAP2K2,MYH9,PTPN1,PTPN11,SERPINE1,SOD2,SQLE,STAT2
ELF4		transcription regulator			1,72E-02	CBX1,PIK3C3
TFPI2		other			1,87E-02	CCND1
BTG2		transcription regulator			5,01E-03	CCND1,SOD2	19 (7)
FOXO3		transcription regulator		1,185	2,05E-02	CCND1,CPT1A,NOL3,SOD2
HGF		growth factor		0,545	3,51E-02	CCND1,CUL3,ICAM1,KIF22,MMP14,SERPINE1,TRIP10
TNFRSF1A		transmembrane receptor		-1,683	1,09E-03	GCLM,ICAM1,MMP14,SERPINE1,SOD2	32 (16)
FOS		transcription regulator		-0,784	6,65E-03	CCND1,HDAC6,HSPA5,ICAM1,MYH9,RNH1,SERPINE1,TBCA,TBL1X	23 (4)
BECN1		other			9,60E-04	PIK3C3,SOD2,VPS26A
DPH1		other			6,28E-03	CCND1
GRN	-1,021	growth factor			2,08E-03	CCND1,ICAM1	34 (11)
PES1	-1,028	other			1,87E-02	CCND1
CDC27	1,028	other			3,10E-02	CCND1
PAX3		transcription regulator			3,54E-02	FHL1,GLB1,GPX4,RAB31
CD40		transmembrane receptor		-1,981	4,31E-02	CCND1,ICAM1,MMP14,SERPINE1
SNW1	-1,102	transcription regulator			8,07E-04	CCND1,SERPINE1
MIF	1,042	cytokine		0,285	9,94E-04	CCND1,CDC34,GZMB,ICAM1
AR		ligand-dependent nuclear receptor		-0,133	1,71E-02	CCND1,CYC1,HSPA5,KIF22,KPNA2,LMAN1,SERPINE1
ITGA11	-1,094	other			3,10E-02	MMP14
RBBP8		enzyme			1,25E-02	CCND1
CFL1	-1,503	other			2,49E-02	ICAM1
PAK1	-1,028	kinase			1,42E-02	CCND1,MMP14
HRAS		enzyme		0,293	9,55E-03	CAPG,CCND1,CPT1A,FHL1,HSPA8,ICAM1,MMP14,SERPINE1,SQLE	47 (16)
CDK20		kinase			6,28E-03	CCND1
PDIA6	-1,050	enzyme			1,25E-02	HSPA5
DYRK1A		kinase			7,61E-03	CCND1,SERPINE1	29 (12)
TSPO		transmembrane receptor			8,07E-04	ICAM1,SOD2
GDF10		growth factor			6,28E-03	SERPINE1
IL20RA		transmembrane receptor			1,87E-02	ICAM1
IQGAP1	1,000	other			3,71E-02	CCND1
SULF1		enzyme			4,92E-02	CCND1
ERBB2		kinase		0,257	2,40E-03	CCND1,CUL3,LAMB1,MMP14,PHLDB1,PTPN1,RAB31,SERPINE1,SQLE,TAX1BP3,TMEM43	33 (11)
CCDC80	-1,079	other			4,92E-02	CCND1
EDN1		cytokine			7,71E-03	CCND1,HSPA5,HSPA8,ICAM1,SERPINE1	48 (20)
THBS4		other			1,24E-02	HSPA5,ICAM1
SFTPC		other			3,71E-02	HSPA5
RBCK1		transcription regulator			8,07E-04	CCND1,ICAM1	22 (5)
GSK3A	-1,310	kinase			4,92E-02	SERPINE1
CDKN1B		kinase		0,264	7,31E-05	CCND1,COPS5,CPSF2,FHL1,HSPA5,SERPINE1	40 (10)
AHCY	-1,057	enzyme			1,87E-02	ICAM1
PTOV1		other			6,28E-03	CCND1
DAXX		transcription regulator			5,01E-03	CCND1,SERPINE1	24 (10)
SLC9A3R2		transporter			2,49E-02	CCND1
ILK	-1,007	kinase			1,93E-02	CCND1,RNH1
CTH		enzyme			1,87E-02	HSPA5
TXNIP		other			2,87E-02	CCND1,ICAM1
RHOA	1,682	enzyme			1,22E-02	CCND1,ICAM1,MMP14
RET		kinase			3,07E-02	CCND1,HSPA8,MMP14
CD226		other			1,87E-02	GZMB
OPRM1		g-protein coupled receptor			4,92E-02	GZMB
NFKBIA		transcription regulator		0,749	4,09E-04	CCND1,ERAP1,GZMB,HSPA5,HSPA8,ICAM1,LIMA1,MMP14,SERINC1,SOD2	53 (17)
CD5		transmembrane receptor		-1,067	3,45E-04	GZMB,ICAM1,MAP2K2,SNRPD3
CAPN1	-1,050	peptidase			3,71E-02	PTPN1
PDK4		kinase			2,49E-02	PKM
PARK7	1,231	enzyme			3,40E-03	ICAM1,SOD2
G6PC		phosphatase			4,32E-02	HSPA5
CFTR		ion channel			1,55E-02	CAPG,HADH,SQLE
CYR61		other			2,38E-02	CCND1,SERPINE1
KX-01		chemical drug			3,71E-02	MTOR
DCN		other			4,24E-02	ICAM1,SERPINE1
TXN	1,028	enzyme			2,62E-02	ICAM1,SOD2
CDH13		other			3,71E-02	CCND1
BAG1		other			6,25E-03	CCND1,NEDD4L
PRSS3		peptidase			1,25E-02	PSAP
HBB	1,165	transporter			1,71E-03	ICAM1,SERPINE1
SNRPE		other			1,25E-02	MTOR
SF1		transcription regulator			3,71E-02	ICAM1
ARF1		enzyme			1,87E-02	CCND1
CALCA		other			2,09E-02	EIF4B,LIMA1,LMNA
COL10A1		other			6,28E-03	HSPA5
Ewsr1	-1,028	other			1,25E-02	LMNA
EWSR1		other			4,32E-02	CCND1
C5		cytokine			3,15E-02	CCND1,ICAM1,SERPINE1
HNRNPA1		other			3,40E-03	EIF2AK2,PKM
CYP2C9		enzyme			1,25E-02	CCND1
IFNA1/IFNA13		cytokine			4,69E-02	EIF2AK2,STAT2
KRT10		other			3,10E-02	CCND1
PPP1R15A		other			6,92E-03	CCND1,HSPA5
Muc1		transmembrane receptor			1,87E-02	CCND1
MUC1		transmembrane receptor			2,62E-02	CCND1,SOD2
CCL7		cytokine			4,92E-02	ICAM1
FUS		transcription regulator			6,28E-03	ICAM1
OBP2B		transporter			3,71E-02	CPT1A
HIST1H1A		other			1,87E-02	GLB1
FADD		other			1,55E-02	EIF2AK2,ICAM1,STAT2
EBI3		cytokine			3,25E-02	ICAM1,STAT2
ATAD2		enzyme			1,87E-02	CCND1
TFE3		transcription regulator			2,97E-04	MYH9,POLA2,SERPINE1
FMR1	1,028	other			3,25E-02	CFL1,MTOR
VTX-2337		chemical drug			6,28E-03	GZMB
AZGP1		transporter			7,61E-03	CCND1,MTOR
NET1		other			5,79E-04	MMP14,SERPINE1	19 (7)
SB-657510		chemical reagent			1,87E-02	MTOR
TP53		transcription regulator		0,264	5,16E-07	AKR1B1,CCND1,CYB5A,DUT,FHL1,FUCA1,GLB1,HADH,HSPA8,ICAM1,KPNA2,LIMA1,MAP2K2,MYH9,NARS,NOL3,PIK3C3,PPM1A,PSAP,PTPN1,PTPN11,SERPINE1,SOD2,SQLE,TBL1X,TMEM43	42 (13)
WT1		transcription regulator			3,31E-03	CCND1,CLIC1,LMAN1,MMP14,SERPINE1,SQLE	29 (7)
RAB4A	-1,064	enzyme			3,10E-02	NEDD4L
CCNK		kinase			1,52E-02	COPS6,POLA2
TGFBR2		kinase		0,913	2,95E-02	CCND1,ICAM1,MMP14,SERPINE1
ESR1		ligand-dependent nuclear receptor		0,484	2,98E-02	CCND1,FHL1,GLB1,GOSR1,ICAM1,LAMB1,LIMA1,MAP2K2,NCKAP1,PHLDB1,PRPF40A,RAB31,SERPINE1,YKT6
S100P		other			1,37E-03	CCND1,CFL1
PRKCH		kinase			4,92E-02	CCND1
LAMB2		enzyme			1,25E-02	LAMB1
SERPINH1	-1,050	other			2,49E-02	SERPINE1
MYC		transcription regulator		-1,272	1,91E-04	CCND1,CDC34,CHP1,CPT1A,Dstn/Dstnl1,ERAP1,GCLM,ICAM1,LIMA1,MINA,MOGS,NARS,NCKAP1,NUDT21,PKM,SERPINE1,SOD2	29 (7)
NME1		kinase			1,53E-04	CCND1,MMP14,PPIG,SERPINE1	29 (11)
CYBA		enzyme			1,71E-03	SERPINE1,SOD2
CLDN2		other			3,10E-02	CCND1
ZFYVE16		transporter			1,25E-02	SERPINE1
RPLP0	-1,105	other			6,28E-03	CCND1
SOD1	1,157	enzyme			6,92E-03	CCND1,GCLM,HSPA8,ICAM1,SOD2	30 (15)
cigarette smoke		chemical toxicant		-0,696	5,10E-05	CCND1,ESD,GCLM,HSPA5,ICAM1,PTPN1,SERPINE1,SOD2	33 (15)
bleomycin		chemical drug		-1,067	1,74E-02	ICAM1,LMNB1,MMP14,SERPINE1
reactive oxygen species		chemical toxicant		-0,468	9,05E-04	GZMB,HSPA5,ICAM1,SERPINE1,SOD2	53 (15)
superoxide		chemical - endogenous mammalian			4,44E-03	ICAM1,SOD2	20 (9)
singlet oxygen		chemical - endogenous mammalian			1,87E-02	ICAM1
econazole		chemical drug			1,25E-02	HSPA5
ciglitazone		chemical drug			1,36E-02	CCND1,ICAM1,SERPINE1
candesartan		chemical drug			3,25E-02	ICAM1,SERPINE1
herbimycin		chemical - kinase inhibitor		1,053	1,82E-04	CCND1,ICAM1,SERPINE1,SOD2	46 (19)
sirolimus		chemical drug		0,787	4,09E-04	CCND1,CLIC1,EIF2AK2,HSPA5,ICAM1,MMP14,MTOR,PKM,SERPINE1,SQLE	40 (17)
mevalonic acid		chemical - endogenous mammalian			2,15E-02	ICAM1,SERPINE1
dantrolene		chemical drug			3,71E-02	HSPA5
2-cyclohexen-1-one		chemical - endogenous non-mammalian			3,10E-02	ICAM1
PD184352		chemical drug			6,25E-03	CCND1,HSPA5	24 (10)
thenoyltrifluoroacetone		chemical reagent			4,32E-02	SERPINE1
carboxyamido-triazole		chemical drug			2,49E-02	CCND1
Bay 11-7082		chemical - kinase inhibitor		0,293	3,98E-04	CCND1,HSPA5,ICAM1,SOD2	53 (18)
ambroxol		chemical drug			3,71E-02	ICAM1
gemcitabine		chemical drug			3,95E-02	CCND1,GLB1
naproxen		chemical drug			4,92E-02	CCND1
dimethylnitrosamine		chemical toxicant			3,25E-02	ICAM1,SOD2
azetidyl-2-carboxylic acid		chemical reagent			2,48E-03	HSPA5,HSPA8
methylnitronitrosoguanidine		chemical toxicant			1,42E-02	CCND1,SERPINE1
amiodarone		chemical drug			2,26E-02	ICAM1,SOD2
LY294002		chemical - kinase inhibitor		0,267	3,61E-02	CCND1,HSPA5,ICAM1,LMNA,MMP14,SERPINE1,SQLE
silicon phthalocyanine		chemical drug			3,10E-02	CCND1
nordihydrocapsiate		chemical reagent			1,87E-02	ICAM1
temsirolimus		chemical drug			2,49E-02	CCND1
NCX-4040		chemical drug			4,92E-02	GCLM
marimastat		chemical drug			2,49E-02	MMP14
4-(2-aminoethyl)benzenesulfonylfluoride		chemical - protease inhibitor			4,32E-02	SOD2
phosphorylethanolamine		chemical - endogenous mammalian			1,25E-02	CCND1
resiquimod		chemical drug			1,93E-02	ICAM1,LMNA,PKM,SOD2
inostamycin		chemical reagent			1,25E-02	CCND1
zileuton		chemical drug			1,25E-02	ICAM1
benzyl isothiocyanate		chemical - endogenous non-mammalian			5,62E-03	ICAM1,SERPINE1	11 (3)
mevalonolactone		chemical reagent			3,10E-02	ICAM1
sorafenib		chemical drug			9,10E-03	CCND1,HSPA5	24 (10)
filipin		chemical - endogenous non-mammalian			1,87E-02	SERPINE1
GW 5074		chemical - kinase inhibitor			4,32E-02	SERPINE1
diphenyleneiodonium		chemical reagent			4,69E-02	SERPINE1,SOD2
A23187		chemical reagent			3,15E-02	HSPA5,ICAM1,SERPINE1
1,4-bis[2-(3,5-dichloropyridyloxy)]benzene		chemical toxicant		-0,655	3,95E-03	CCND1,CPT1A,ICAM1,PTPN11
pimagedine		chemical drug			1,49E-03	ICAM1,LAMB1,SERPINE1
sarpogrelate		chemical drug			1,25E-02	SERPINE1
methiothepin		chemical drug			1,25E-02	SERPINE1
tempol		chemical drug			1,05E-03	ICAM1,SERPINE1,SOD2	24 (9)
NF 449		chemical reagent			2,49E-02	GZMB
sibutramine		chemical drug			1,25E-02	SERPINE1
amlexanox		chemical drug			6,28E-03	CCND1
rosiglitazone		chemical drug		1,129	4,74E-03	CCND1,CPT1A,HADH,HSPA5,ICAM1,PTPN1,SERPINE1,SOD2	33 (15)
celecoxib		chemical drug		-1,165	6,60E-03	CCND1,HSPA5,ICAM1,SERPINE1	35 (16)
bisphenol A diglycidyl ether		chemical reagent			2,92E-03	ICAM1,SERPINE1	24 (7)
raloxifene		chemical drug		0,391	4,56E-03	ASCC3,CCND1,LAMB1,PRPS1,SERPINE1	14 (3)
acetazolamide		chemical drug			3,71E-02	HSPA5
acetaminophen		chemical drug		-0,975	1,43E-02	CCND1,HSPA5,ICAM1,PTPN1
tanespimycin		chemical drug		-1,253	7,15E-04	CCND1,HSPA5,HSPA8,SERPINE1,SOD2	54 (16)
neratinib		chemical drug			1,25E-02	CCND1
BB-2116		chemical - protease inhibitor			1,87E-02	MMP14
Sb202190		chemical - kinase inhibitor			4,18E-02	CCND1,HSPA5,SERPINE1
temozolomide		chemical drug			1,82E-02	MMP14,SOD2
famotidine		chemical drug			3,10E-02	ICAM1
dithiothreitol		chemical reagent			6,36E-04	CCND1,HSPA5,LMAN1	21 (8)
pimozide		chemical drug			4,92E-02	CCND1
lestaurtinib		chemical drug			3,10E-02	SOD2
sulfasalazine		chemical drug			3,40E-03	GZMB,ICAM1	37 (9)
cilostazol		chemical drug			2,15E-02	ICAM1,SERPINE1
sulforafan		chemical drug		-1,131	7,41E-03	AKR1B1,CCND1,GCLM,ICAM1	6 (2)
anisomycin		chemical - endogenous non-mammalian			3,95E-02	HSPA5,SERPINE1
KP-SD-1		chemical - kinase inhibitor			2,49E-02	CCND1
2-mercaptoethanol		chemical - endogenous mammalian			4,32E-02	HSPA5
deferoxamine		chemical drug		-1,445	1,93E-02	CCND1,ICAM1,PKM,SERPINE1
calphostin C		chemical - kinase inhibitor			7,33E-03	HSPA5,ICAM1,SOD2	54 (17)
PD 153035		chemical drug			7,61E-03	CCND1,HSPA5	28 (11)
nitrofurantoin		chemical drug		-1,000	2,09E-02	CCND1,CPT1A,HSPA5,MMP14
irbesartan		chemical drug			5,68E-04	FHL1,ICAM1,SERPINE1	21 (7)
pioglitazone		chemical drug		0,179	3,35E-03	CCND1,ICAM1,PTPN11,SERPINE1,SOD2	41 (18)
NS-398		chemical reagent			1,55E-02	CCND1,ICAM1,MMP14
SC-19220		chemical reagent			6,28E-03	ICAM1
sulfaphenazole		chemical drug			6,28E-03	CCND1
orlistat		chemical drug			4,92E-02	ICAM1
IC87114		chemical - kinase inhibitor			4,32E-02	ICAM1
SB203580		chemical - kinase inhibitor		0,143	2,23E-02	CCND1,EIF2AK2,GZMB,ICAM1,SERPINE1,SOD2
dimaprit		chemical drug			3,10E-02	ICAM1
ethanol		chemical - endogenous mammalian		-0,350	1,89E-03	CCND1,CPT1A,GZMB,HSPA5,ICAM1,SERPINE1,SOD2,SQLE	30 (13)
nocodazole		chemical reagent		0,577	2,04E-03	MAP2K2,PPM1A,PTPN1,PTPN11	33 (5)
1,2-dithiol-3-thione		chemical reagent		-0,159	5,28E-05	CDC34,COPS5,ESD,GCLM,LMNA,NARS,NCKAP1,SOD2	10 (2)
tetrachlorodibenzodioxin		chemical toxicant			2,77E-02	CBR3,CCND1,HDAC6,HSPA8,MMP14,SERPINE1
ritonavir		chemical drug			4,88E-02	CFL1,ICAM1,SQLE
telmisartan		chemical drug			4,69E-02	CPT1A,ICAM1
nafenopin		chemical drug			2,26E-02	CCND1,CPT1A
H89		chemical - kinase inhibitor			4,61E-02	CCND1,SERPINE1,SOD2
chlordecone		chemical toxicant			1,87E-02	HSPA5
aspirin		chemical drug			2,09E-02	CCND1,CYB5A,ICAM1
methylselenic acid		chemical reagent			2,10E-02	BLVRB,CCND1,NEDD4L,PPM1A,RAB31
2-[3-chloro-4-[3-[(3-phenyl-7-propyl-1-benzofuran-6-yl)oxy]propylsulfanyl]phenyl]acetic acid		chemical reagent			2,49E-02	CPT1A
imiquimod		chemical drug			1,18E-02	ICAM1,SOD2,XAB2
albendazole		chemical drug			1,87E-02	ICAM1
thalidomide		chemical drug			1,52E-02	ICAM1,SERPINE1
pyridoxamine		chemical - endogenous mammalian			3,71E-02	SERPINE1
troglitazone		chemical drug		-0,520	3,21E-02	CCND1,CFL1,HSPA5,ICAM1,PTPN11,SERPINE1
Ro 20-1724		chemical reagent			6,28E-03	CCND1
crocidolite asbestos		chemical toxicant			1,33E-02	CCND1,GCLM
glabridin		chemical - endogenous non-mammalian			2,49E-02	SOD2
myxothiazol		chemical toxicant			1,87E-02	SOD2
eprosartan		chemical drug			3,71E-02	SERPINE1
dibenzoylmethane		chemical toxicant			3,71E-02	CCND1
vandetanib		chemical drug			4,32E-02	CCND1
vorinostat		chemical drug		-1,091	1,70E-02	CCND1,HDAC6,HSPA5,ICAM1
glucagon		biologic drug			4,77E-03	EIF4B,LIMA1,LMNA
trovafloxacin		chemical drug		-1,000	8,92E-04	ICAM1,NEDD4L,SERPINE1,SOD2
tarenflurbil		chemical drug			1,87E-02	CCND1
sphingosine-1-phosphate		chemical - endogenous mammalian		-0,120	1,71E-03	CCND1,ICAM1,MMP14,SERPINE1	33 (17)
minodronate		chemical drug			1,87E-02	ICAM1
risedronic acid		chemical drug			3,71E-02	HSPA8
fluvastatin		chemical drug			1,82E-02	CCND1,SERPINE1
atorvastatin		chemical drug			4,26E-02	COPS5,ICAM1,SERPINE1
2-amino-1-methyl-6-phenylimidazo-4-5-b-pyridine		chemical drug			2,67E-03	CCND1,HSPA5,HSPA8
rabeprazole		chemical drug			4,32E-02	ICAM1
zonisamide		chemical drug			3,71E-02	SOD2
letrozole		chemical drug			1,15E-02	CCND1,MTOR
busulfan		chemical drug			2,49E-02	GLB1
fingolimod		chemical drug			4,24E-02	ICAM1,SERPINE1
9,10-dimethyl-1,2-benzanthracene		chemical toxicant			2,87E-02	CCND1,SERPINE1
emodin		chemical drug			2,17E-03	HSPA5,ICAM1,SOD2	34 (10)
SP600125		chemical - kinase inhibitor		1,274	4,00E-02	CCND1,ICAM1,SERPINE1,SOD2
(+)-MK-801		chemical drug		-0,762	1,10E-03	CCND1,HSPA5,ICAM1,STXBP1	30 (12)
carnosol		chemical - endogenous non-mammalian			1,07E-03	GCLM,ICAM1
pyrrolidine dithiocarbamate		chemical reagent		0,053	5,36E-05	GCLM,GZMB,ICAM1,MMP14,SERPINE1,SOD2	49 (18)
PS-1145		chemical - kinase inhibitor			6,25E-03	HSPA5,ICAM1	26 (5)
JWH-015		chemical reagent			3,10E-02	ICAM1
Go 6976		chemical - kinase inhibitor			4,24E-02	CCND1,SOD2
bilirubin		chemical - endogenous mammalian			6,92E-03	CCND1,HSPA5	30 (11)
orantinib		chemical drug			3,10E-02	ICAM1
R-WIN 55,212		chemical reagent			1,42E-02	CCND1,ICAM1
H-7		chemical - kinase inhibitor			2,62E-02	SERPINE1,SOD2
butylbenzyl phthalate		chemical toxicant			1,25E-02	HDAC6
curcuminoids		chemical drug			3,71E-02	ICAM1
resveratrol		chemical drug		0,192	7,83E-05	CCND1,CPT1A,GLB1,HSPA5,ICAM1,NDUFA13,PTPN11,SERPINE1,SOD2	44 (15)
4-aminophenol		chemical - endogenous mammalian			3,10E-02	GCLM
piceatannol		chemical - endogenous non-mammalian			6,92E-03	CCND1,ICAM1	46 (18)
5-nitro-2-(3-phenylpropylamino)benzoic acid		chemical reagent			4,92E-02	CCND1
trans-hydroxytamoxifen		chemical drug		0,447	8,71E-04	ASCC3,LAMB1,PRPS1,RAB31,STXBP1
salirasib		chemical drug			4,29E-03	MTOR,PKM,SERPINE1
beta-penta-O-galloyl-glucose		chemical - endogenous non-mammalian			6,28E-03	CCND1
mycophenolate mofetil		chemical drug			1,87E-02	ICAM1
sodium orthovanadate		chemical reagent			1,62E-02	CCND1,SERPINE1
sodium arsenite		chemical drug			4,29E-03	CCND1,GCLM,HDAC6
manganese chloride		chemical reagent			1,87E-02	SOD2
polyphosphate		chemical - endogenous mammalian			4,32E-02	ICAM1
arsenic trioxide		chemical drug		-1,157	1,54E-03	BLVRB,CCND1,GCLM,HSPA5,SQLE	30 (8)
cadmium chloride		chemical toxicant			3,95E-02	CCND1,HSPA5
cisplatin		chemical drug		-1,218	4,44E-02	CCND1,CPT1A,HSPA5,ICAM1,LAMB1,LMNA,PIK3C3,SERPINE1
sodium fluoride		chemical drug			1,25E-02	ICAM1
sodium iodide		chemical drug			1,87E-02	ICAM1
DETA-NONOate		chemical reagent			3,62E-03	CCND1,ICAM1,SERPINE1	24 (7)
tin mesoporphyrin		chemical drug			3,10E-02	ICAM1
5,10,15,20-tetrakis(4-sulfonatophenyl)porphyrinato iron (III)		chemical reagent			1,87E-02	ICAM1
zinc protoporphyrin IX		chemical - endogenous mammalian			8,07E-04	CCND1,SOD2	18 (4)
CD 437		chemical drug		1,633	1,86E-03	AKR1B1,CLIC1,EIF4B,HSPA8,KPNA2,NARS
gamma-tocotrienol		chemical drug			3,71E-02	CCND1
thiamine		chemical - endogenous mammalian			1,25E-02	AKR1B1
procaterol		chemical drug			6,28E-03	ICAM1
4-hydroxynonenal		chemical toxicant			1,05E-03	AKR1B1,ICAM1,SERPINE1	38 (16)
ezatiostat		chemical drug			1,87E-02	GCLM
Phe-Pro-Arg-chloromethyl ketone		chemical - protease inhibitor			1,25E-02	ICAM1
benzyloxycarbonyl-Leu-Leu-Leu aldehyde		chemical - protease inhibitor		-0,221	1,47E-05	AKR1B1,CCND1,CFL1,CLIC1,HSPA5,HSPA8,ICAM1,LMAN1,SOD2,STAT2	45 (13)
cyclosporin		biologic drug			8,07E-04	CCND1,ICAM1
desmopressin		biologic drug			2,24E-05	AKR1B1,CAPG,EIF4B,HSPA8,LIMA1,LMNA
palmitoyl-Cys((RS)-2,3-di(palmitoyloxy)-propyl)-Ala-Gly-OH		chemical reagent			4,92E-02	ICAM1
Sn50 peptide		chemical toxicant			6,11E-03	GZMB,ICAM1,SERPINE1	12 (3)
Z-VEID-FMK		chemical reagent			3,71E-02	CCND1
glutathione		chemical - endogenous mammalian			4,77E-03	CCND1,SERPINE1,SOD2	45 (16)
D-Pen-2,5-enkephalin		chemical reagent			2,49E-02	GZMB
alvocidib		chemical drug			2,38E-02	CCND1,ICAM1
doxorubicin		chemical drug		-0,298	3,04E-02	CCND1,GLB1,LIMA1,NOL3,PSAP,SOD2
bisindolylmaleimide I		chemical - kinase inhibitor		0,747	3,55E-03	HSPA5,ICAM1,SERPINE1,SOD2	46 (16)
Ro31-8220		chemical - kinase inhibitor			2,99E-02	ICAM1,SERPINE1
R-etodolac		chemical drug			1,87E-02	CCND1
thapsigargin		chemical toxicant			2,21E-02	CCND1,HSPA5,ICAM1,LMAN1
forskolin		chemical toxicant		1,727	2,24E-02	ARPC1A,CCND1,ESD,ICAM1,NOL3,PTPN1,RAB31,SERPINE1,SOD2
deoxynivalenol		chemical toxicant			1,42E-02	HSPA5,ICAM1
ursolic acid		chemical drug			3,22E-03	AKR1B1,CCND1,SOD2	20 (7)
bardoxolone		chemical drug			1,42E-02	CCND1,GCLM
betulinic acid		chemical drug			1,15E-02	CCND1,LMNB1
bardoxolone methyl		chemical drug			1,42E-02	CCND1,GCLM
farnesyl pyrophosphate		chemical - endogenous mammalian			2,92E-03	ICAM1,SERPINE1	46 (13)
artemisinin		chemical drug			4,92E-02	CCND1
genistein		chemical drug		0,860	3,47E-03	CCND1,FUCA1,GLB1,HSPA5,ICAM1,PSAP,SERPINE1,SOD2	55 (20)
galangin		chemical - endogenous non-mammalian			2,49E-02	ICAM1
baicalein		chemical - endogenous non-mammalian			3,12E-02	CCND1,ICAM1
chrysin		chemical - endogenous non-mammalian			7,61E-03	GCLM,ICAM1
fisetin		chemical toxicant			1,62E-02	CCND1,ICAM1
apigenin		chemical - endogenous non-mammalian			1,29E-03	CCND1,GCLM,ICAM1,SOD2	41 (15)
ampelopsin		chemical - endogenous non-mammalian			1,87E-02	HSPA5
luteolin		chemical - endogenous non-mammalian			2,67E-03	GCLM,ICAM1,SOD2	32 (15)
nicotine		chemical drug			2,85E-02	CCND1,HSPA8,ICAM1,SERPINE1
cocaine		chemical drug		-1,131	1,93E-02	CPT1A,ICAM1,PSAP,STAT2
capsaicin		chemical drug			4,39E-02	CCND1,MMP14
lisofylline		chemical drug			1,87E-02	LAMB1
berberine		chemical drug			2,52E-02	CCND1,CPT1A,ICAM1
vincristine		chemical drug			3,25E-02	LMNB1,SOD2
evodiamine		chemical - endogenous non-mammalian			9,10E-03	CCND1,ICAM1	28 (10)
(6S)-hydroxyhyoscyamine		chemical drug			1,87E-02	HSPA5
staurosporine		chemical - kinase inhibitor			3,30E-02	CCND1,ICAM1,SERPINE1
pentoxifylline		chemical drug			2,04E-02	CCND1,ICAM1
caffeic acid phenethyl ester		chemical toxicant			2,52E-02	CCND1,ICAM1,MMP14
bezafibrate		chemical drug			2,27E-02	CYB5A,HSPA5,SERPINE1
curcumin		chemical drug		1,186	3,36E-04	CCND1,CLIC1,COPS5,GCLM,HSPA8,ICAM1,MMP14,MTOR,SERPINE1	41 (19)
thioctic acid		chemical drug			4,69E-02	ICAM1,SOD2
selenium		chemical drug			1,62E-02	GPX4,HSPA5
tyrphostin B56		chemical - kinase inhibitor			1,25E-02	ICAM1
CV 3988		chemical reagent			3,71E-02	ICAM1
linolenic acid		chemical - endogenous mammalian			1,07E-02	ICAM1,SERPINE1
gemfibrozil		chemical drug			9,79E-03	CCND1,CPT1A,SERPINE1	34 (7)
oleoylethanolamide		chemical - endogenous mammalian			4,92E-02	CPT1A
ionomycin		chemical reagent		-1,948	2,21E-02	EIF2AK2,HSPA5,ICAM1,PTPN1
palmitic acid		chemical - endogenous mammalian			1,67E-02	HSPA5,ICAM1,PTPN1,SERPINE1
oleic acid		chemical - endogenous mammalian			2,27E-02	HSPA5,ICAM1,SERPINE1
valproic acid		chemical drug		-0,388	1,90E-03	AKR1B1,CCND1,CPT1A,HSPA5,ICAM1,LIMA1,SERPINE1,SQLE,TBL1X	51 (17)
mycophenolic acid		chemical drug			1,65E-02	HSPA5,SERPINE1,SOD2
N-acetylsphingosine		chemical reagent			3,12E-02	SERPINE1,SOD2
cyclosporin A		biologic drug		-0,258	1,96E-02	AKR1B1,CCND1,GZMB,HSPA5,ICAM1,MMP14,SERPINE1
UDP-D-glucose		chemical - endogenous mammalian			3,71E-02	HSPA5
CpG oligonucleotide		chemical drug			4,35E-02	ICAM1,SERPINE1,SOD2
mizoribine		chemical drug			1,87E-02	CCND1
tunicamycin		chemical - endogenous non-mammalian		-1,183	2,46E-03	CCND1,CPT1A,HSPA5,ICAM1,LMAN1	31 (14)
stavudine		chemical drug			1,87E-02	CPT1A
valsartan		chemical drug			2,62E-02	ICAM1,SERPINE1
lactacystin		chemical - protease inhibitor		0,728	1,37E-03	AKR1B1,CCND1,CFL1,CLIC1,CYB5A,HSPA5	40 (9)
iodixanol		chemical drug			2,49E-02	SERPINE1
honokiol		chemical - endogenous non-mammalian			1,72E-02	CCND1,ICAM1
CpG ODN 1668		chemical reagent			4,69E-02	ICAM1,STAT2
2'-fucosyllactose		chemical - endogenous mammalian			6,28E-03	ICAM1
dichlorovinylcysteine		chemical toxicant			1,42E-02	CCND1,PKM
N,N-dimethylarginine		chemical - endogenous mammalian			8,07E-04	ICAM1,SERPINE1	26 (11)
tosylphenylalanyl chloromethyl ketone		chemical - protease inhibitor			7,61E-03	GZMB,ICAM1	22 (3)
N-acetyl-L-cysteine		chemical drug		0,273	3,46E-05	CCND1,GCLM,GLB1,GZMB,HSPA5,ICAM1,SERPINE1,SOD2	47 (19)
eflornithine		chemical drug		0,000	1,15E-04	GLB1,PSAP,SERPINE1,SOD2	28 (4)
penicillamine		chemical drug			3,71E-02	HSPA5
L-dopa		chemical - endogenous mammalian		-0,093	1,12E-03	CAPG,CBR3,CCND1,GLB1,LMNA,MMP14,NEDD4L,NOL3,PSAP,STXBP1,TAX1BP3,Tgoln1
L-asparagine		chemical - endogenous mammalian			2,49E-02	CCND1
lipopolysaccharide		chemical drug		-1,595	1,45E-02	CCND1,CYB5A,EIF2AK2,GZMB,HSPA5,HSPA8,ICAM1,LAMB1,LMNB1,MAP2K2,MMP14,MYH9,PTPN11,SERPINE1,SOD2,STAT2,STXBP1,STXBP2
methyl-beta-cyclodextrin		chemical drug			9,10E-03	CCND1,SERPINE1	32 (17)
D-glucose		chemical - endogenous mammalian		-1,612	1,56E-03	AKR1B1,CBR3,CCND1,HSPA5,ICAM1,MMP14,MTOR,SERPINE1,SOD2,STXBP1	46 (18)
2-deoxyglucose		chemical drug			5,28E-03	CCND1,HSPA5,SOD2	36 (15)
mannose		chemical - endogenous mammalian			2,48E-03	HSPA5,ICAM1	27 (10)
D-galactosamine		chemical - endogenous mammalian			2,74E-02	ICAM1,SOD2
N-butyldeoxynojirimycin		chemical drug			1,87E-02	ICAM1
raffinose		chemical - endogenous mammalian			1,17E-04	AKR1B1,ICAM1
Collagen type VI		complex			2,49E-02	CCND1
phorbol myristate acetate		chemical drug		-1,423	2,11E-02	CAPG,CCND1,CUL3,EIF2AK2,HSPA5,ICAM1,MINA,MMP14,MYH9,PKM,SERPINE1,SOD2
thymeleatoxin		chemical toxicant			2,49E-02	SOD2
bufalin		chemical reagent			1,42E-02	CCND1,HSPA5
7-ketocholesterol		chemical - endogenous mammalian			6,25E-03	HSPA5,ICAM1
medroxyprogesterone acetate		chemical drug			4,52E-02	CCND1,ICAM1,LMNA
ouabain		chemical drug			2,62E-02	HSPA5,HSPA8
tibolone		chemical drug			1,25E-02	SERPINE1
flunisolide		chemical drug			1,25E-02	ICAM1
dihydrotestosterone		chemical - endogenous mammalian		1,199	5,98E-03	CCND1,CPT1A,GOSR1,GPX4,NEDD4L,RPL12,RPL28,SQLE,STXBP1
ponasterone A		chemical reagent			1,87E-02	CCND1
cholesterol		chemical - endogenous mammalian		-0,689	3,26E-02	HSPA5,ICAM1,MMP14,SQLE
mifepristone		chemical drug		-0,152	3,38E-02	CCND1,HSPA5,ICAM1,SERPINE1,STXBP2
U73122		chemical reagent			2,49E-03	HSPA5,ICAM1,MMP14	40 (11)
eplerenone		chemical drug			1,52E-02	ICAM1,SERPINE1
mibolerone		chemical drug		-0,655	1,05E-02	CCND1,FHL1,HSPA5,SQLE
delta-9-tetrahydrocannabinol		chemical drug			5,00E-02	MAP2K2,PRRC2C
diosgenin		chemical - endogenous non-mammalian			4,46E-04	CCND1,PTPN11,SERPINE1
vinpocetine		chemical drug			4,32E-02	ICAM1
pyocyanin		chemical reagent			2,49E-02	ICAM1
lead acetate		chemical toxicant			4,92E-02	CCND1
tetraethylammonium		chemical drug			2,50E-02	HSPA8,UTP15
ethidium		chemical toxicant			4,44E-03	CCND1,SERPINE1	36 (12)
Mn2+		chemical - endogenous mammalian			1,87E-02	ICAM1
arsenite		chemical toxicant			5,10E-04	CCND1,ESD,GCLM,RNH1,SERPINE1
iron		chemical - endogenous mammalian			4,39E-02	CCND1,SOD2
chromium		chemical drug			4,39E-02	CYB5A,ESD
nickel		chemical toxicant			7,61E-03	ICAM1,SERPINE1	19 (7)
cadmium		chemical toxicant			1,10E-02	CYB5A,GPX4,HSPA5
manganese		chemical - endogenous mammalian			3,40E-03	HSPA5,SOD2	18 (4)

[truncated: 10 more sheets: HAL24_upstream, RIS12_upstream, RIS24_upstream, Networks, CLO12_diseases, CLO24_diseases, HAL12_diseases, HAL24_diseases, RIS12_diseases, RIS24_diseases]
